# Supplementary material for: Machine-learning a virus assembly fitness landscape
Source: PLoS One. 2021 May 5;16(5):e0250227. doi: 10.1371/journal.pone.0250227 (PMC8099058; doi:10.1371/journal.pone.0250227)
Supplement: S1 File — (NB) [file pone.0250227.s001.nb]

(* Content-type: application/vnd.wolfram.mathematica *)

(*** Wolfram Notebook File ***)
(* http://www.wolfram.com/nb *)

(* CreatedBy='Mathematica 11.2' *)

(*CacheID: 234*)
(* Internal cache information:
NotebookFileLineBreakTest
NotebookFileLineBreakTest
NotebookDataPosition[       158,          7]
NotebookDataLength[     96131,       2193]
NotebookOptionsPosition[     90220,       2098]
NotebookOutlinePosition[     90563,       2113]
CellTagsIndexPosition[     90520,       2110]
WindowFrame->Normal*)

(* Beginning of Notebook Content *)
Notebook[{
Cell[BoxData[{
 RowBox[{
  RowBox[{"SetDirectory", "[", 
   RowBox[{"NotebookDirectory", "[", "]"}], "]"}], 
  ";"}], "\[IndentingNewLine]", 
 RowBox[{
  RowBox[{"ll", "=", 
   RowBox[{
    RowBox[{
     RowBox[{"ToExpression", "[", 
      RowBox[{"StringReplace", "[", 
       RowBox[{"#", ",", 
        RowBox[{"\"\< \>\"", "\[Rule]", "\"\<\>\""}]}], "]"}], "]"}], "&"}], "/@", 
    RowBox[{"ReadList", "[", 
     RowBox[{"\"\<proc.data\>\"", ",", "String"}], "]"}]}]}], ";"}]}], "Input",
 CellChangeTimes->{{3.751143855540777*^9, 3.7511438606531296`*^9}, 
   3.7511439039693713`*^9, 3.751143938618785*^9, {3.7511952498695793`*^9, 
   3.751195250399136*^9}, 3.751282782285654*^9, {3.7784224261382027`*^9, 
   3.7784224376166105`*^9}},
 CellLabel->"In[1]:=",ExpressionUUID->"c5025d13-b39f-4227-b7a5-08be5697db2f"],

Cell[CellGroupData[{

Cell["Training with output as an integer in [0,2000]", "Section",
 CellChangeTimes->{{3.751145325125537*^9, 
  3.751145397956953*^9}},ExpressionUUID->"d664588f-0f66-4df9-b840-\
e421bb4d7340"],

Cell[BoxData[
 RowBox[{
  RowBox[{"lll", "=", 
   RowBox[{"Table", "[", 
    RowBox[{
     RowBox[{
      RowBox[{"IntegerDigits", "[", 
       RowBox[{"ll", "[", 
        RowBox[{"[", 
         RowBox[{
          RowBox[{"2", "i"}], "+", "1"}], "]"}], "]"}], "]"}], "\[Rule]", 
      RowBox[{"ll", "[", 
       RowBox[{"[", 
        RowBox[{
         RowBox[{"2", "i"}], "+", "2"}], "]"}], "]"}]}], ",", 
     RowBox[{"{", 
      RowBox[{"i", ",", "0", ",", 
       RowBox[{
        RowBox[{
         RowBox[{"Length", "[", "ll", "]"}], "/", "2"}], "-", "1"}]}], 
      "}"}]}], "]"}]}], ";"}]], "Input",
 CellChangeTimes->{{3.751144166739225*^9, 3.751144241563922*^9}, {
   3.751144282429757*^9, 3.7511442976061716`*^9}, {3.75114435538877*^9, 
   3.7511443565227404`*^9}, {3.7511454035799294`*^9, 3.7511454041513777`*^9}, 
   3.7512838451061897`*^9},ExpressionUUID->"e57019b5-ad78-4d8c-98ee-\
01946064ac41"],

Cell[BoxData[{
 RowBox[{
  RowBox[{"data", "=", 
   RowBox[{"RandomSample", "[", 
    RowBox[{"lll", ",", "100000"}], "]"}]}], ";"}], "\[IndentingNewLine]", 
 RowBox[{
  RowBox[{"training", "=", 
   RowBox[{"RandomSample", "[", 
    RowBox[{"data", ",", "6000"}], "]"}]}], ";"}], "\[IndentingNewLine]", 
 RowBox[{
  RowBox[{"validation", "=", 
   RowBox[{"Complement", "[", 
    RowBox[{"data", ",", "training"}], "]"}]}], ";"}]}], "Input",
 CellChangeTimes->{{3.7511443212091303`*^9, 3.7511443769960637`*^9}, {
  3.751145110938897*^9, 3.7511451110974693`*^9}, {3.7511454092238197`*^9, 
  3.751145409368433*^9}, {3.751145517680046*^9, 
  3.751145523047703*^9}},ExpressionUUID->"f2cedcc6-1ac2-4209-9d09-\
49c5ffd0ebd4"],

Cell[BoxData[{
 RowBox[{
  RowBox[{"ClearAll", "[", "net", "]"}], ";"}], "\[IndentingNewLine]", 
 RowBox[{
  RowBox[{"net", "=", 
   RowBox[{"NetChain", "[", 
    RowBox[{
     RowBox[{"{", 
      RowBox[{
       RowBox[{"LinearLayer", "[", "100", "]"}], ",", 
       RowBox[{"ElementwiseLayer", "[", "LogisticSigmoid", "]"}], ",", 
       RowBox[{"ElementwiseLayer", "[", "Tanh", "]"}], ",", 
       RowBox[{"LinearLayer", "[", "100", "]"}], ",", 
       RowBox[{"SummationLayer", "[", "]"}]}], "}"}], ",", 
     RowBox[{"\"\<Input\>\"", "\[Rule]", 
      RowBox[{"{", "12", "}"}]}]}], "]"}]}], ";"}]}], "Input",
 CellChangeTimes->{{3.7511444387889156`*^9, 3.751144506327483*^9}, {
  3.7511445786960735`*^9, 
  3.7511445875793343`*^9}},ExpressionUUID->"2ad0d8f7-317c-46df-a9be-\
1de9d2ac4297"],

Cell[BoxData[
 RowBox[{"net", "=", 
  RowBox[{"NetTrain", "[", 
   RowBox[{"net", ",", "training", ",", 
    RowBox[{"MaxTrainingRounds", "\[Rule]", "500"}]}], "]"}]}]], "Input",
 CellChangeTimes->{{3.7511445082543*^9, 
  3.7511445265424595`*^9}},ExpressionUUID->"8a9577f5-01da-44e5-a97c-\
8ac7b7148d35"],

Cell[BoxData[
 RowBox[{"res", "=", 
  RowBox[{"Table", "[", 
   RowBox[{
    RowBox[{"{", 
     RowBox[{
      RowBox[{"Round", "[", 
       RowBox[{"net", "[", 
        RowBox[{"validation", "[", 
         RowBox[{"[", 
          RowBox[{"i", ",", "1"}], "]"}], "]"}], "]"}], "]"}], ",", 
      RowBox[{"validation", "[", 
       RowBox[{"[", 
        RowBox[{"i", ",", "2"}], "]"}], "]"}]}], "}"}], ",", 
    RowBox[{"{", 
     RowBox[{"i", ",", "1", ",", 
      RowBox[{"Length", "[", "validation", "]"}]}], "}"}]}], "]"}]}]], "Input",
 CellChangeTimes->{{3.7511447213867865`*^9, 3.7511447705305033`*^9}, {
  3.751145439597657*^9, 3.7511454440128894`*^9}, {3.751145560313094*^9, 
  3.7511455610581045`*^9}},ExpressionUUID->"ff3fc760-45c4-4a95-b4fc-\
5561d0959547"],

Cell[BoxData[
 RowBox[{"ListPlot", "[", "res", "]"}]], "Input",
 CellChangeTimes->{{3.7511447902976503`*^9, 3.751144792565621*^9}, {
  3.7511455713336463`*^9, 
  3.7511455720966115`*^9}},ExpressionUUID->"9eb74cfe-8973-4da1-a3fd-\
0099251fe238"],

Cell[BoxData[
 RowBox[{"fit", "=", 
  RowBox[{"LinearModelFit", "[", 
   RowBox[{"res", ",", "x", ",", "x"}], "]"}]}]], "Input",
 CellChangeTimes->{{3.7511448539066825`*^9, 3.7511448928466306`*^9}, {
  3.7511449382682924`*^9, 3.7511449511598406`*^9}, {3.751145004383627*^9, 
  3.7511450050588236`*^9}, {3.7511451727247925`*^9, 3.751145173693212*^9}, {
  3.7511455911875925`*^9, 
  3.75114559247618*^9}},ExpressionUUID->"010ede1c-153a-4226-b6fe-\
753556004341"]
}, Closed]],

Cell[CellGroupData[{

Cell["Training with output as an real number x/ 2000", "Section",
 CellChangeTimes->{{3.751145325125537*^9, 3.7511453680568204`*^9}, 
   3.75128285421735*^9},ExpressionUUID->"c0ea1068-4b3f-4353-8df8-\
99481697744b"],

Cell[BoxData[
 RowBox[{
  RowBox[{"lll", "=", 
   RowBox[{"Table", "[", 
    RowBox[{
     RowBox[{
      RowBox[{"IntegerDigits", "[", 
       RowBox[{"ll", "[", 
        RowBox[{"[", 
         RowBox[{
          RowBox[{"2", "i"}], "+", "1"}], "]"}], "]"}], "]"}], "\[Rule]", 
      RowBox[{
       RowBox[{"ll", "[", 
        RowBox[{"[", 
         RowBox[{
          RowBox[{"2", "i"}], "+", "2"}], "]"}], "]"}], "/", "2000"}]}], ",", 
     RowBox[{"{", 
      RowBox[{"i", ",", "0", ",", 
       RowBox[{
        RowBox[{
         RowBox[{"Length", "[", "ll", "]"}], "/", "2"}], "-", "1"}]}], 
      "}"}]}], "]"}]}], ";"}]], "Input",
 CellChangeTimes->{{3.751144166739225*^9, 3.751144241563922*^9}, {
   3.751144282429757*^9, 3.7511442976061716`*^9}, {3.75114435538877*^9, 
   3.7511443565227404`*^9}, 3.751145682837693*^9},
 CellLabel->"In[4]:=",ExpressionUUID->"0c3d1eab-f5b1-4812-8bf8-caf10795244f"],

Cell[BoxData[
 RowBox[{" ", 
  RowBox[{"(*", 
   RowBox[{
    RowBox[{"data", "=", 
     RowBox[{"RandomSample", "[", 
      RowBox[{"lll", ",", "10000"}], "]"}]}], ";"}], " ", "*)"}], 
  "\[IndentingNewLine]", 
  RowBox[{
   RowBox[{
    RowBox[{"data", "=", "lll"}], ";"}], "\[IndentingNewLine]", 
   RowBox[{
    RowBox[{"training", "=", 
     RowBox[{"RandomSample", "[", 
      RowBox[{"data", ",", "30000"}], "]"}]}], ";"}], "\[IndentingNewLine]", 
   RowBox[{
    RowBox[{"validation", "=", 
     RowBox[{"Complement", "[", 
      RowBox[{"data", ",", "training"}], "]"}]}], ";"}], 
   "\[IndentingNewLine]", 
   RowBox[{"(*", " ", 
    RowBox[{
     RowBox[{"randomly", " ", "shuffled", " ", "cross"}], "-", "check"}], " ",
     "*)"}], "\[IndentingNewLine]", 
   RowBox[{
    RowBox[{"randomcheck", "=", 
     RowBox[{"Table", "[", 
      RowBox[{
       RowBox[{
        RowBox[{"validation", "[", 
         RowBox[{"[", 
          RowBox[{"i", ",", "1"}], "]"}], "]"}], "\[Rule]", 
        RowBox[{"validation", "[", 
         RowBox[{"[", 
          RowBox[{
           RowBox[{"RandomInteger", "[", 
            RowBox[{"{", 
             RowBox[{"1", ",", 
              RowBox[{"Length", "[", "validation", "]"}]}], "}"}], "]"}], ",",
            "2"}], "]"}], "]"}]}], ",", 
       RowBox[{"{", 
        RowBox[{"i", ",", "1", ",", 
         RowBox[{"Length", "[", "validation", "]"}]}], "}"}]}], "]"}]}], 
    ";"}]}]}]], "Input",
 CellChangeTimes->{{3.7511443212091303`*^9, 3.7511443769960637`*^9}, {
   3.751145110938897*^9, 3.7511451110974693`*^9}, {3.75114564624248*^9, 
   3.7511456591280518`*^9}, 3.751283440777568*^9, {3.7512834765419536`*^9, 
   3.7512834799388685`*^9}, {3.7512835717504168`*^9, 
   3.7512835719379125`*^9}, {3.7512836789977226`*^9, 3.751283742131975*^9}, {
   3.7512844734466023`*^9, 3.7512845272577353`*^9}, {3.7512847547515135`*^9, 
   3.7512847634412837`*^9}, {3.7512855891524506`*^9, 3.751285598106534*^9}},
 CellLabel->"In[5]:=",ExpressionUUID->"e90abcb3-5ef5-4341-a92b-f17c455c3ce5"],

Cell[BoxData[""], "Input",
 CellChangeTimes->{{3.7512834743987093`*^9, 
  3.7512834750748787`*^9}},ExpressionUUID->"f81a49f4-c529-428f-8494-\
894475c4648e"],

Cell[BoxData[{
 RowBox[{
  RowBox[{"ClearAll", "[", "net", "]"}], ";"}], "\[IndentingNewLine]", 
 RowBox[{
  RowBox[{"net", "=", 
   RowBox[{"NetChain", "[", 
    RowBox[{
     RowBox[{"{", 
      RowBox[{
       RowBox[{"LinearLayer", "[", "20", "]"}], ",", 
       RowBox[{"ElementwiseLayer", "[", "LogisticSigmoid", "]"}], ",", 
       RowBox[{"(*", " ", 
        RowBox[{
         RowBox[{"ElementwiseLayer", "[", "Tanh", "]"}], ","}], "*)"}], " ", 
       RowBox[{"LinearLayer", "[", "20", "]"}], ",", " ", 
       RowBox[{"SummationLayer", "[", "]"}]}], "}"}], ",", 
     RowBox[{"\"\<Input\>\"", "\[Rule]", 
      RowBox[{"{", "12", "}"}]}]}], "]"}]}], ";"}]}], "Input",
 CellChangeTimes->{{3.7511444387889156`*^9, 3.751144506327483*^9}, {
  3.7511445786960735`*^9, 3.7511445875793343`*^9}, {3.751284537654909*^9, 
  3.7512845427333355`*^9}, {3.751284576263693*^9, 3.7512846202281556`*^9}, {
  3.7512846650024576`*^9, 3.751284714594904*^9}},
 CellLabel->"In[9]:=",ExpressionUUID->"1a5996ef-aca3-4558-aef2-2a00b39f2851"],

Cell[CellGroupData[{

Cell[BoxData[
 RowBox[{"net", "=", 
  RowBox[{"NetTrain", "[", 
   RowBox[{"net", ",", "training", ",", 
    RowBox[{"MaxTrainingRounds", "\[Rule]", "100"}]}], "]"}]}]], "Input",
 CellChangeTimes->{{3.7511445082543*^9, 3.7511445265424595`*^9}, {
  3.751284779419566*^9, 3.7512847795671997`*^9}},
 CellLabel->"In[11]:=",ExpressionUUID->"35370827-e68f-4dd9-b913-69227e5147c1"],

Cell[BoxData[
 TagBox[
  TemplateBox[{RowBox[{
      StyleBox[
       TagBox["NetChain", "SummaryHead"], "NonInterpretableSummary"], 
      StyleBox["[", "NonInterpretableSummary"], 
      DynamicModuleBox[{Typeset`open = False}, 
       PanelBox[
        PaneSelectorBox[{False -> GridBox[{{
              PaneBox[
               ButtonBox[
                DynamicBox[
                 FEPrivate`FrontEndResource[
                 "FEBitmaps", "SquarePlusIconMedium"]], 
                ButtonFunction :> (Typeset`open = True), Appearance -> None, 
                Evaluator -> Automatic, Method -> "Preemptive"], 
               Alignment -> {Center, Center}, ImageSize -> {Automatic, 24}], 
              GraphicsBox[{
                Thickness[0.014925373134328358`], {
                 RGBColor[0.729, 0.729, 0.729], 
                 Thickness[0.018686567164179105`], 
                 Opacity[1.], 
                 JoinForm[{"Miter", 10.}], 
                 
                 JoinedCurveBox[{{{0, 2, 0}}}, {{{23., 91.5}, {30., 91.5}}}, 
                  CurveClosed -> {0}]}, {
                 RGBColor[0.729, 0.729, 0.729], 
                 Thickness[0.018686567164179105`], 
                 Opacity[1.], 
                 JoinForm[{"Miter", 10.}], 
                 
                 JoinedCurveBox[{{{0, 2, 0}}}, {{{37., 91.5}, {44., 91.5}}}, 
                  CurveClosed -> {0}]}, {
                 FaceForm[{
                   RGBColor[0.631, 0.8160000000000001, 0.498], 
                   Opacity[1.]}], 
                 
                 FilledCurveBox[{{{0, 2, 0}, {0, 1, 0}, {0, 1, 0}}}, {{{15.5, 
                  103.5}, {23.5, 103.5}, {23.5, 79.5}, {15.5, 79.5}}}]}, {
                 FaceForm[{
                   RGBColor[0.40800000000000003`, 0.627, 0.196], 
                   Opacity[1.]}], 
                 
                 FilledCurveBox[{{{0, 2, 0}, {0, 1, 0}, {0, 1, 0}}, {{0, 2, 
                  0}, {0, 1, 0}, {0, 1, 0}}}, {{{24., 104.}, {15., 104.}, {
                  15., 79.}, {24., 79.}}, {{23., 80.}, {16., 80.}, {16., 
                  103.}, {23., 103.}}}]}, {
                 FaceForm[{
                   RGBColor[0.38, 0.753, 0.89], 
                   Opacity[1.]}], 
                 
                 FilledCurveBox[{{{0, 2, 0}, {0, 1, 0}, {0, 1, 0}}}, {{{29.5, 
                  103.5}, {37.5, 103.5}, {37.5, 79.5}, {29.5, 79.5}}}]}, {
                 FaceForm[{
                   RGBColor[0.24300000000000002`, 0.608, 0.71], 
                   Opacity[1.]}], 
                 
                 FilledCurveBox[{{{0, 2, 0}, {0, 1, 0}, {0, 1, 0}}, {{0, 2, 
                  0}, {0, 1, 0}, {0, 1, 0}}}, {{{38., 104.}, {29., 104.}, {
                  29., 79.}, {38., 79.}}, {{37., 80.}, {30., 80.}, {30., 
                  103.}, {37., 103.}}}]}, {
                 FaceForm[{
                   RGBColor[0.584, 0.51, 0.8390000000000001], 
                   Opacity[1.]}], 
                 
                 FilledCurveBox[{{{0, 2, 0}, {0, 1, 0}, {0, 1, 0}}}, {{{43.5, 
                  103.5}, {51.5, 103.5}, {51.5, 79.5}, {43.5, 79.5}}}]}, {
                 FaceForm[{
                   RGBColor[0.4, 0.396, 0.659], 
                   Opacity[1.]}], 
                 
                 FilledCurveBox[{{{0, 2, 0}, {0, 1, 0}, {0, 1, 0}}, {{0, 2, 
                  0}, {0, 1, 0}, {0, 1, 0}}}, {{{52., 104.}, {43., 104.}, {
                  43., 79.}, {52., 79.}}, {{51., 80.}, {44., 80.}, {44., 
                  103.}, {51., 103.}}}]}, {
                 FaceForm[{
                   RGBColor[0.549, 0.549, 0.549], 
                   Opacity[1.]}], 
                 
                 FilledCurveBox[{{{0, 2, 0}, {0, 1, 0}}}, {{{28., 91.5}, {25.,
                   95.}, {25., 88.}}}], 
                 
                 FilledCurveBox[{{{0, 2, 0}, {0, 1, 0}}}, {{{42., 91.5}, {39.,
                   95.}, {39., 88.}}}]}}, ImageMargins -> 0, 
               ImageSize -> {36, Automatic}, PlotRangePadding -> 0], 
              GridBox[{{
                 StyleBox[
                  TemplateBox[{
                    TemplateBox[{
                    StyleBox["\"Input\"", 
                    GrayLevel[0], StripOnInput -> False], "\" \"", 
                    "\"port\""}, "RowDefault"], "\":\""}, "RowDefault"], 
                  "SummaryItemAnnotation"], 
                 StyleBox[
                  TemplateBox[{"\"vector\"", "\" \"", 
                    StyleBox[
                    
                    TemplateBox[{
                    "\"(\"", "\"\[VeryThinSpace]\"", "\"size\"", "\":\"", 
                    "\" \"", 
                    
                    TemplateBox[{"\[Times]", "\"\[Times]\"", "\"12\""}, 
                    "RowWithSeparators"], "\"\[VeryThinSpace]\"", "\")\""}, 
                    "RowDefault"], 
                    GrayLevel[0.5], StripOnInput -> False]}, "RowDefault"], 
                  "SummaryItem"]}, {
                 StyleBox[
                  TemplateBox[{
                    TemplateBox[{
                    StyleBox["\"Output\"", 
                    GrayLevel[0], StripOnInput -> False], "\" \"", 
                    "\"port\""}, "RowDefault"], "\":\""}, "RowDefault"], 
                  "SummaryItemAnnotation"], 
                 StyleBox["\"real\"", "SummaryItem"]}, {
                 StyleBox[
                  
                  TemplateBox[{"\"Number of layers\"", "\":\""}, 
                   "RowDefault"], "SummaryItemAnnotation"], 
                 StyleBox["4", "SummaryItem"]}}, BaselinePosition -> {2, 1}, 
               GridBoxAlignment -> {
                "Columns" -> {{Left}}, "Rows" -> {{Automatic}}}, 
               GridBoxItemSize -> {
                "Columns" -> {{Automatic}}, "Rows" -> {{Automatic}}}, 
               GridBoxSpacings -> {
                "Columns" -> {{2}}, "Rows" -> {{Automatic}}}]}}, 
            GridBoxAlignment -> {"Rows" -> {{Top}}}, 
            GridBoxItemSize -> {
             "Columns" -> {{Automatic}}, "Rows" -> {{Automatic}}}, 
            GridFrameMargins -> {{0, 0}, {0, 0}}, BaselinePosition -> {1, 3}],
           True -> GridBox[{{
              PaneBox[
               ButtonBox[
                DynamicBox[
                 FEPrivate`FrontEndResource[
                 "FEBitmaps", "SquareMinusIconMedium"]], 
                ButtonFunction :> (Typeset`open = False), Appearance -> None, 
                Evaluator -> Automatic, Method -> "Preemptive"], 
               Alignment -> {Center, Center}, ImageSize -> {Automatic, 24}], 
              GraphicsBox[{
                Thickness[0.014925373134328358`], {
                 RGBColor[0.729, 0.729, 0.729], 
                 Thickness[0.018686567164179105`], 
                 Opacity[1.], 
                 JoinForm[{"Miter", 10.}], 
                 
                 JoinedCurveBox[{{{0, 2, 0}}}, {{{23., 91.5}, {30., 91.5}}}, 
                  CurveClosed -> {0}]}, {
                 RGBColor[0.729, 0.729, 0.729], 
                 Thickness[0.018686567164179105`], 
                 Opacity[1.], 
                 JoinForm[{"Miter", 10.}], 
                 
                 JoinedCurveBox[{{{0, 2, 0}}}, {{{37., 91.5}, {44., 91.5}}}, 
                  CurveClosed -> {0}]}, {
                 FaceForm[{
                   RGBColor[0.631, 0.8160000000000001, 0.498], 
                   Opacity[1.]}], 
                 
                 FilledCurveBox[{{{0, 2, 0}, {0, 1, 0}, {0, 1, 0}}}, {{{15.5, 
                  103.5}, {23.5, 103.5}, {23.5, 79.5}, {15.5, 79.5}}}]}, {
                 FaceForm[{
                   RGBColor[0.40800000000000003`, 0.627, 0.196], 
                   Opacity[1.]}], 
                 
                 FilledCurveBox[{{{0, 2, 0}, {0, 1, 0}, {0, 1, 0}}, {{0, 2, 
                  0}, {0, 1, 0}, {0, 1, 0}}}, {{{24., 104.}, {15., 104.}, {
                  15., 79.}, {24., 79.}}, {{23., 80.}, {16., 80.}, {16., 
                  103.}, {23., 103.}}}]}, {
                 FaceForm[{
                   RGBColor[0.38, 0.753, 0.89], 
                   Opacity[1.]}], 
                 
                 FilledCurveBox[{{{0, 2, 0}, {0, 1, 0}, {0, 1, 0}}}, {{{29.5, 
                  103.5}, {37.5, 103.5}, {37.5, 79.5}, {29.5, 79.5}}}]}, {
                 FaceForm[{
                   RGBColor[0.24300000000000002`, 0.608, 0.71], 
                   Opacity[1.]}], 
                 
                 FilledCurveBox[{{{0, 2, 0}, {0, 1, 0}, {0, 1, 0}}, {{0, 2, 
                  0}, {0, 1, 0}, {0, 1, 0}}}, {{{38., 104.}, {29., 104.}, {
                  29., 79.}, {38., 79.}}, {{37., 80.}, {30., 80.}, {30., 
                  103.}, {37., 103.}}}]}, {
                 FaceForm[{
                   RGBColor[0.584, 0.51, 0.8390000000000001], 
                   Opacity[1.]}], 
                 
                 FilledCurveBox[{{{0, 2, 0}, {0, 1, 0}, {0, 1, 0}}}, {{{43.5, 
                  103.5}, {51.5, 103.5}, {51.5, 79.5}, {43.5, 79.5}}}]}, {
                 FaceForm[{
                   RGBColor[0.4, 0.396, 0.659], 
                   Opacity[1.]}], 
                 
                 FilledCurveBox[{{{0, 2, 0}, {0, 1, 0}, {0, 1, 0}}, {{0, 2, 
                  0}, {0, 1, 0}, {0, 1, 0}}}, {{{52., 104.}, {43., 104.}, {
                  43., 79.}, {52., 79.}}, {{51., 80.}, {44., 80.}, {44., 
                  103.}, {51., 103.}}}]}, {
                 FaceForm[{
                   RGBColor[0.549, 0.549, 0.549], 
                   Opacity[1.]}], 
                 
                 FilledCurveBox[{{{0, 2, 0}, {0, 1, 0}}}, {{{28., 91.5}, {25.,
                   95.}, {25., 88.}}}], 
                 
                 FilledCurveBox[{{{0, 2, 0}, {0, 1, 0}}}, {{{42., 91.5}, {39.,
                   95.}, {39., 88.}}}]}}, ImageMargins -> 0, 
               ImageSize -> {36, Automatic}, PlotRangePadding -> 0], 
              GridBox[{{
                 
                 DynamicModuleBox[{
                  NeuralNetworks`Private`NetChain`assoc3 = 
                   Association[
                    "Type" -> "Chain", "Nodes" -> 
                    Association[
                    "1" -> Association[
                    "Type" -> "Linear", "Arrays" -> 
                    Association[
                    "Weights" -> NeuralNetworks`Private`DummyArray[{20, 12}], 
                    "Biases" -> NeuralNetworks`Private`DummyArray[{20}]], 
                    "Parameters" -> 
                    Association[
                    "OutputDimensions" -> {20}, "$OutputSize" -> 20, 
                    "$InputSize" -> 12, "$InputDimensions" -> {12}], "Inputs" -> 
                    Association[
                    "Input" -> 
                    NeuralNetworks`TensorT[{12}, NeuralNetworks`RealT]], 
                    "Outputs" -> 
                    Association[
                    "Output" -> 
                    NeuralNetworks`TensorT[{20}, NeuralNetworks`RealT]]], "2" -> 
                    Association[
                    "Type" -> "Elementwise", "Arrays" -> Association[], 
                    "Parameters" -> 
                    Association[
                    "Function" -> 
                    NeuralNetworks`ValidatedParameter[LogisticSigmoid], 
                    "$Dimensions" -> {20}], "Inputs" -> 
                    Association[
                    "Input" -> 
                    NeuralNetworks`TensorT[{20}, NeuralNetworks`RealT]], 
                    "Outputs" -> 
                    Association[
                    "Output" -> 
                    NeuralNetworks`TensorT[{20}, NeuralNetworks`RealT]]], "3" -> 
                    Association[
                    "Type" -> "Linear", "Arrays" -> 
                    Association[
                    "Weights" -> NeuralNetworks`Private`DummyArray[{20, 20}], 
                    "Biases" -> NeuralNetworks`Private`DummyArray[{20}]], 
                    "Parameters" -> 
                    Association[
                    "OutputDimensions" -> {20}, "$OutputSize" -> 20, 
                    "$InputSize" -> 20, "$InputDimensions" -> {20}], "Inputs" -> 
                    Association[
                    "Input" -> 
                    NeuralNetworks`TensorT[{20}, NeuralNetworks`RealT]], 
                    "Outputs" -> 
                    Association[
                    "Output" -> 
                    NeuralNetworks`TensorT[{20}, NeuralNetworks`RealT]]], "4" -> 
                    Association[
                    "Type" -> "Summation", "Arrays" -> Association[], 
                    "Parameters" -> Association[], "Inputs" -> 
                    Association[
                    "Input" -> 
                    NeuralNetworks`TensorT[{20}, NeuralNetworks`RealT]], 
                    "Outputs" -> 
                    Association[
                    "Output" -> 
                    NeuralNetworks`TensorT[{}, NeuralNetworks`RealT]]]], 
                    "Edges" -> {
                    NeuralNetworks`NetPath["Nodes", "1", "Inputs", "Input"] -> 
                    NeuralNetworks`NetPath["Inputs", "Input"], 
                    NeuralNetworks`NetPath["Nodes", "2", "Inputs", "Input"] -> 
                    NeuralNetworks`NetPath["Nodes", "1", "Outputs", "Output"],
                     NeuralNetworks`NetPath["Nodes", "3", "Inputs", "Input"] -> 
                    NeuralNetworks`NetPath["Nodes", "2", "Outputs", "Output"],
                     NeuralNetworks`NetPath["Nodes", "4", "Inputs", "Input"] -> 
                    NeuralNetworks`NetPath["Nodes", "3", "Outputs", "Output"],
                     NeuralNetworks`NetPath["Outputs", "Output"] -> 
                    NeuralNetworks`NetPath[
                    "Nodes", "4", "Outputs", "Output"]}, "Inputs" -> 
                    Association[
                    "Input" -> 
                    NeuralNetworks`TensorT[{12}, NeuralNetworks`RealT]], 
                    "Outputs" -> 
                    Association[
                    "Output" -> 
                    NeuralNetworks`TensorT[{}, NeuralNetworks`RealT]]], 
                   NeuralNetworks`Private`NetChain`opart, 
                   NeuralNetworks`Private`NetChain`part, 
                   NeuralNetworks`Private`NetChain`selected = Null}, 
                  DynamicBox[
                   GridBox[{{
                    NeuralNetworks`Private`NetChain`MouseClickBoxes[
                    TagBox[
                    GridBox[{{
                    TagBox[
                    TagBox["\"\"", 
                    Annotation[#, {"Inputs", "Input"}, "Mouse"]& ], 
                    MouseAppearanceTag["LinkHand"]], 
                    TagBox[
                    TagBox[
                    "\"Input\"", 
                    Annotation[#, {"Inputs", "Input"}, "Mouse"]& ], 
                    MouseAppearanceTag["LinkHand"]], 
                    TagBox[
                    TagBox[
                    TemplateBox[{"\"vector\"", "\" \"", 
                    StyleBox[
                    
                    TemplateBox[{
                    "\"(\"", "\"\[VeryThinSpace]\"", "\"size\"", "\":\"", 
                    "\" \"", 
                    
                    TemplateBox[{"\[Times]", "\"\[Times]\"", "\"12\""}, 
                    "RowWithSeparators"], "\"\[VeryThinSpace]\"", "\")\""}, 
                    "RowDefault"], 
                    GrayLevel[0.5], StripOnInput -> False]}, "RowDefault"], 
                    Annotation[#, {"Inputs", "Input"}, "Mouse"]& ], 
                    MouseAppearanceTag["LinkHand"]]}, {
                    TagBox[
                    TagBox[
                    StyleBox["\"1\"", 
                    GrayLevel[0.5], StripOnInput -> False], 
                    Annotation[#, {"Nodes", "1"}, "Mouse"]& ], 
                    MouseAppearanceTag["LinkHand"]], 
                    TagBox[
                    TagBox[
                    StyleBox["LinearLayer", 
                    GrayLevel[0], StripOnInput -> False], 
                    Annotation[#, {"Nodes", "1"}, "Mouse"]& ], 
                    MouseAppearanceTag["LinkHand"]], 
                    TagBox[
                    TagBox[
                    TemplateBox[{"\"vector\"", "\" \"", 
                    StyleBox[
                    
                    TemplateBox[{
                    "\"(\"", "\"\[VeryThinSpace]\"", "\"size\"", "\":\"", 
                    "\" \"", 
                    
                    TemplateBox[{"\[Times]", "\"\[Times]\"", "\"20\""}, 
                    "RowWithSeparators"], "\"\[VeryThinSpace]\"", "\")\""}, 
                    "RowDefault"], 
                    GrayLevel[0.5], StripOnInput -> False]}, "RowDefault"], 
                    Annotation[#, {"Nodes", "1"}, "Mouse"]& ], 
                    MouseAppearanceTag["LinkHand"]]}, {
                    TagBox[
                    TagBox[
                    StyleBox["\"2\"", 
                    GrayLevel[0.5], StripOnInput -> False], 
                    Annotation[#, {"Nodes", "2"}, "Mouse"]& ], 
                    MouseAppearanceTag["LinkHand"]], 
                    TagBox[
                    TagBox[
                    StyleBox["LogisticSigmoid", 
                    GrayLevel[0], StripOnInput -> False], 
                    Annotation[#, {"Nodes", "2"}, "Mouse"]& ], 
                    MouseAppearanceTag["LinkHand"]], 
                    TagBox[
                    TagBox[
                    TemplateBox[{"\"vector\"", "\" \"", 
                    StyleBox[
                    
                    TemplateBox[{
                    "\"(\"", "\"\[VeryThinSpace]\"", "\"size\"", "\":\"", 
                    "\" \"", 
                    
                    TemplateBox[{"\[Times]", "\"\[Times]\"", "\"20\""}, 
                    "RowWithSeparators"], "\"\[VeryThinSpace]\"", "\")\""}, 
                    "RowDefault"], 
                    GrayLevel[0.5], StripOnInput -> False]}, "RowDefault"], 
                    Annotation[#, {"Nodes", "2"}, "Mouse"]& ], 
                    MouseAppearanceTag["LinkHand"]]}, {
                    TagBox[
                    TagBox[
                    StyleBox["\"3\"", 
                    GrayLevel[0.5], StripOnInput -> False], 
                    Annotation[#, {"Nodes", "3"}, "Mouse"]& ], 
                    MouseAppearanceTag["LinkHand"]], 
                    TagBox[
                    TagBox[
                    StyleBox["LinearLayer", 
                    GrayLevel[0], StripOnInput -> False], 
                    Annotation[#, {"Nodes", "3"}, "Mouse"]& ], 
                    MouseAppearanceTag["LinkHand"]], 
                    TagBox[
                    TagBox[
                    TemplateBox[{"\"vector\"", "\" \"", 
                    StyleBox[
                    
                    TemplateBox[{
                    "\"(\"", "\"\[VeryThinSpace]\"", "\"size\"", "\":\"", 
                    "\" \"", 
                    
                    TemplateBox[{"\[Times]", "\"\[Times]\"", "\"20\""}, 
                    "RowWithSeparators"], "\"\[VeryThinSpace]\"", "\")\""}, 
                    "RowDefault"], 
                    GrayLevel[0.5], StripOnInput -> False]}, "RowDefault"], 
                    Annotation[#, {"Nodes", "3"}, "Mouse"]& ], 
                    MouseAppearanceTag["LinkHand"]]}, {
                    TagBox[
                    TagBox[
                    StyleBox["\"4\"", 
                    GrayLevel[0.5], StripOnInput -> False], 
                    Annotation[#, {"Nodes", "4"}, "Mouse"]& ], 
                    MouseAppearanceTag["LinkHand"]], 
                    TagBox[
                    TagBox[
                    StyleBox["SummationLayer", 
                    GrayLevel[0], StripOnInput -> False], 
                    Annotation[#, {"Nodes", "4"}, "Mouse"]& ], 
                    MouseAppearanceTag["LinkHand"]], 
                    TagBox[
                    TagBox[
                    "\"real\"", Annotation[#, {"Nodes", "4"}, "Mouse"]& ], 
                    MouseAppearanceTag["LinkHand"]]}, {
                    TagBox[
                    TagBox[
                    "\"\"", Annotation[#, {"Outputs", "Output"}, "Mouse"]& ], 
                    MouseAppearanceTag["LinkHand"]], 
                    TagBox[
                    TagBox[
                    "\"Output\"", 
                    Annotation[#, {"Outputs", "Output"}, "Mouse"]& ], 
                    MouseAppearanceTag["LinkHand"]], 
                    TagBox[
                    TagBox[
                    "\"real\"", 
                    Annotation[#, {"Outputs", "Output"}, "Mouse"]& ], 
                    MouseAppearanceTag["LinkHand"]]}}, 
                    GridBoxAlignment -> {"Columns" -> {{Left}}}, AutoDelete -> 
                    False, GridBoxItemSize -> {
                    "Columns" -> {{Automatic}}, "Rows" -> {{Automatic}}}, 
                    GridBoxSpacings -> {"Columns" -> {{1.1}}}], "Grid"], 
                    If[
                    ListQ[
                    NeuralNetworks`Private`NetChain`part = MouseAnnotation[]],
                     If[NeuralNetworks`Private`NetChain`opart === 
                    NeuralNetworks`Private`NetChain`part, 
                    NeuralNetworks`Private`NetChain`selected = Null; 
                    NeuralNetworks`Private`NetChain`opart = Null, 
                    NeuralNetworks`Private`NetChain`selected = 
                    Part[NeuralNetworks`Private`NetChain`assoc3, 
                    Apply[Sequence, NeuralNetworks`Private`NetChain`part]]; 
                    NeuralNetworks`Private`NetChain`opart = 
                    NeuralNetworks`Private`NetChain`part; Null]; Null]]}, 
                    NeuralNetworks`Private`NetChain`fmtSelected[
                    NeuralNetworks`Private`NetChain`selected, 
                    NeuralNetworks`Private`NetChain`part, 
                    NeuralNetworks`Private`GetSharedArrays[
                    NeuralNetworks`Private`NetChain`assoc3]]}, 
                    GridBoxSpacings -> {"Columns" -> {{1}}}, 
                    GridBoxAlignment -> {"Columns" -> {{Left}}}, 
                    GridFrameMargins -> {{0, 0}, {0, 0}}], 
                   TrackedSymbols :> {
                    NeuralNetworks`Private`NetChain`selected}], 
                  Initialization :> {NetChain}]}}, BaselinePosition -> 
               Automatic, 
               GridBoxAlignment -> {
                "Columns" -> {{Left}}, "Rows" -> {{Automatic}}}, 
               GridBoxItemSize -> {
                "Columns" -> {{Automatic}}, "Rows" -> {{Automatic}}}, 
               GridBoxSpacings -> {
                "Columns" -> {{2}}, "Rows" -> {{Automatic}}}]}}, 
            GridBoxAlignment -> {"Rows" -> {{Top}}}, 
            GridBoxItemSize -> {
             "Columns" -> {{Automatic}}, "Rows" -> {{Automatic}}}, 
            GridFrameMargins -> {{0, 0}, {0, 0}}, 
            BaselinePosition -> {1, 1}]}, 
         Dynamic[Typeset`open], ImageSize -> Automatic], BaselinePosition -> 
        Baseline, 
        BaseStyle -> {
         ShowStringCharacters -> False, NumberMarks -> False, PrintPrecision -> 
          3, ShowSyntaxStyles -> False}]], 
      StyleBox["]", "NonInterpretableSummary"]}]},
   "CopyTag",
   DisplayFunction->(#& ),
   InterpretationFunction->("NetChain[<>]"& )],
  False,
  Editable->False,
  SelectWithContents->True,
  Selectable->False]], "Output",
 CellChangeTimes->{
  3.7512837779082575`*^9, 3.751284558075316*^9, 3.7512845917911777`*^9, {
   3.7512846496724358`*^9, 3.751284678141324*^9}, 3.751284728801887*^9, 
   3.751284776981081*^9, 3.7512848220954714`*^9, 3.752695702006079*^9, 
   3.77842771803522*^9},
 CellLabel->"Out[11]=",ExpressionUUID->"0ba9985c-b919-47f6-b138-a591f990e70e"]
}, Open  ]],

Cell[BoxData[
 RowBox[{
  RowBox[{"res", "=", 
   RowBox[{
    RowBox[{"{", 
     RowBox[{
      RowBox[{"net", "[", 
       RowBox[{
        RowBox[{
         RowBox[{"#", "[", 
          RowBox[{"[", "1", "]"}], "]"}], "&"}], "/@", "validation"}], "]"}], 
      ",", 
      RowBox[{
       RowBox[{
        RowBox[{"#", "[", 
         RowBox[{"[", "2", "]"}], "]"}], "&"}], "/@", "validation"}]}], "}"}],
     "//", "Transpose"}]}], ";"}]], "Input",
 CellChangeTimes->{{3.778427710923607*^9, 3.778427728959548*^9}, {
  3.778427761343437*^9, 3.7784277804435186`*^9}, {3.7784278655112615`*^9, 
  3.77842787047213*^9}},
 CellLabel->"In[14]:=",ExpressionUUID->"eb02b7a4-ae9c-4135-badd-1705d390fe94"],

Cell[BoxData[
 RowBox[{
  RowBox[{"res", "=", 
   RowBox[{"Table", "[", 
    RowBox[{
     RowBox[{"{", 
      RowBox[{
       RowBox[{"net", "[", 
        RowBox[{"validation", "[", 
         RowBox[{"[", 
          RowBox[{"i", ",", "1"}], "]"}], "]"}], "]"}], ",", 
       RowBox[{"validation", "[", 
        RowBox[{"[", 
         RowBox[{"i", ",", "2"}], "]"}], "]"}]}], "}"}], ",", 
     RowBox[{"{", 
      RowBox[{"i", ",", "1", ",", 
       RowBox[{"Length", "[", "validation", "]"}]}], "}"}]}], "]"}]}], 
  ";"}]], "Input",
 CellChangeTimes->{{3.7511447213867865`*^9, 3.7511447705305033`*^9}, {
   3.7511456420227556`*^9, 3.751145642704932*^9}, 
   3.7512838148241796`*^9},ExpressionUUID->"00e55aba-9e34-4097-96bd-\
ceaa077c09d9"],

Cell[BoxData[
 RowBox[{"res", "//", "N"}]], "Input",
 CellChangeTimes->{{3.7511463161474304`*^9, 
  3.751146317014147*^9}},ExpressionUUID->"0b1487b4-0fcf-46cb-9296-\
365345c68d9d"],

Cell[BoxData[
 RowBox[{
  RowBox[{"pp1", "=", 
   RowBox[{"ListPlot", "[", 
    RowBox[{"res", ",", 
     RowBox[{"PlotRange", "\[Rule]", 
      RowBox[{"{", 
       RowBox[{
        RowBox[{"{", 
         RowBox[{"0.6", ",", "1"}], "}"}], ",", 
        RowBox[{"{", 
         RowBox[{"0.6", ",", "1"}], "}"}]}], "}"}]}], ",", 
     RowBox[{"AxesLabel", "\[Rule]", 
      RowBox[{"{", 
       RowBox[{"\"\<Predicted\>\"", ",", "\"\<Actual\>\""}], "}"}]}]}], 
    "]"}]}], ";"}]], "Input",
 CellChangeTimes->{{3.7511447902976503`*^9, 3.751144792565621*^9}, {
  3.7511457230283017`*^9, 3.7511457236037636`*^9}, {3.7511465162158546`*^9, 
  3.751146523930214*^9}, {3.751285334320758*^9, 3.751285348763116*^9}, {
  3.7512853915736623`*^9, 3.7512853974499874`*^9}, {3.7512854314360948`*^9, 
  3.75128543264589*^9}, {3.7526957763814077`*^9, 3.7526958008807664`*^9}, {
  3.7526960258930407`*^9, 
  3.752696043873826*^9}},ExpressionUUID->"7ece7f7c-8639-454e-b0c8-\
0a8fd8ffeca9"],

Cell[BoxData[
 RowBox[{
  RowBox[{"fit", "=", 
   RowBox[{"LinearModelFit", "[", 
    RowBox[{"res", ",", "x", ",", "x"}], "]"}]}], ";"}]], "Input",
 CellChangeTimes->{{3.7511448539066825`*^9, 3.7511448928466306`*^9}, {
   3.7511449382682924`*^9, 3.7511449511598406`*^9}, {3.751145004383627*^9, 
   3.7511450050588236`*^9}, {3.7511451727247925`*^9, 3.751145173693212*^9}, {
   3.7511457313051825`*^9, 3.7511457321050467`*^9}, 3.7526961642829385`*^9},
 CellLabel->"In[15]:=",ExpressionUUID->"5613d2b4-2158-4c4c-a626-462509b46e34"],

Cell[CellGroupData[{

Cell[BoxData[
 RowBox[{"Normal", "[", "fit", "]"}]], "Input",
 CellChangeTimes->{{3.7526961677905865`*^9, 3.7526961682882557`*^9}, {
  3.7526962054368143`*^9, 
  3.7526962083805857`*^9}},ExpressionUUID->"e4230df7-3188-4c10-8d4c-\
ba3346c561da"],

Cell[BoxData[
 RowBox[{"0.0019595038021445075`", "\[VeryThinSpace]", "+", 
  RowBox[{"0.9700144181214443`", " ", "x"}]}]], "Output",
 CellChangeTimes->{{3.7526961911668763`*^9, 
  3.7526962093114014`*^9}},ExpressionUUID->"f16256a3-579f-41a8-a655-\
36bcc711ec2c"]
}, Open  ]],

Cell[BoxData[
 RowBox[{
  RowBox[{"pp2", "=", 
   RowBox[{"Plot", "[", 
    RowBox[{
     TagBox[
      RowBox[{"0.0019595038021445075`", "\[VeryThinSpace]", "+", 
       RowBox[{"0.9700144181214443`", " ", "x"}]}],
      Short[#, 2]& ], ",", 
     RowBox[{"{", 
      RowBox[{"x", ",", "0.6", ",", "1"}], "}"}], ",", 
     RowBox[{"PlotStyle", "\[Rule]", 
      RowBox[{"{", 
       RowBox[{"Red", ",", "Thick"}], "}"}]}]}], "]"}]}], ";"}]], "Input",
 CellChangeTimes->{{3.7526958834359736`*^9, 3.752695949834669*^9}, {
   3.7526960010703716`*^9, 3.752696021951083*^9}, 
   3.752696056458908*^9},ExpressionUUID->"0b581e88-79fe-42f3-9ea4-\
bb561ebf708c"],

Cell[BoxData[
 RowBox[{"Show", "[", 
  RowBox[{"{", 
   RowBox[{"pp1", ",", "pp2"}], "}"}], "]"}]], "Input",
 CellChangeTimes->{{3.752695916220095*^9, 
  3.7526959203894625`*^9}},ExpressionUUID->"b18074c8-668a-43b3-a8ad-\
bdd20e6beec2"],

Cell[CellGroupData[{

Cell[BoxData[
 RowBox[{"fit", "[", "\"\<ANOVATable\>\"", "]"}]], "Input",
 CellChangeTimes->{{3.751145007101363*^9, 
  3.7511450123393383`*^9}},ExpressionUUID->"94fbdf36-c387-4a96-b4fe-\
38183521b20a"],

Cell[BoxData[
 StyleBox[
  TagBox[GridBox[{
     {"\<\"\"\>", "\<\"DF\"\>", "\<\"SS\"\>", "\<\"MS\"\>", \
"\<\"F\[Hyphen]Statistic\"\>", "\<\"P\[Hyphen]Value\"\>"},
     {"x", "1", "2259.189170146085`", "2259.189170146085`", 
      "2.4508248052554172`*^6", 
      "7.2308243411609673173172`9.497275577665354*^-193042"},
     {"\<\"Error\"\>", "501439", "462.2303299116565`", 
      "0.0009218076972705683`", "", ""},
     {"\<\"Total\"\>", "501440", "2721.4195000577415`", "", "", ""}
    },
    AutoDelete->False,
    GridBoxAlignment->{"Columns" -> {{Left}}, "Rows" -> {{Automatic}}},
    GridBoxDividers->{
     "ColumnsIndexed" -> {2 -> GrayLevel[0.7]}, 
      "RowsIndexed" -> {2 -> GrayLevel[0.7]}},
    GridBoxItemSize->{"Columns" -> {{Automatic}}, "Rows" -> {{Automatic}}},
    GridBoxSpacings->{
     "ColumnsIndexed" -> {2 -> 1}, "RowsIndexed" -> {2 -> 0.75}}],
   "Grid"], "DialogStyle",
  StripOnInput->False]], "Output",
 CellChangeTimes->{3.7511450136438456`*^9, 3.751145185310136*^9, 
  3.7512851411392417`*^9},ExpressionUUID->"3b706a3b-f634-486a-a510-\
fe690fa5fff7"]
}, Open  ]],

Cell[BoxData[
 RowBox[{"(*", " ", 
  RowBox[{
   RowBox[{
    RowBox[{"too", " ", 
     RowBox[{"slow", ":", " ", "class"}]}], "=", 
    RowBox[{"Classify", "[", 
     RowBox[{"training", ",", 
      RowBox[{"Method", "->", "\"\<SupportVectorMachine\>\""}]}], "]"}]}], 
   ";"}], " ", "*)"}]], "Input",
 CellChangeTimes->{{3.7512828670600414`*^9, 3.7512829010352144`*^9}, {
  3.751283831882574*^9, 
  3.751283835290459*^9}},ExpressionUUID->"5c90dbb1-21ca-4b50-8e96-\
417de0501ccc"],

Cell[BoxData[
 RowBox[{
  RowBox[{"Randres", "=", 
   RowBox[{"Table", "[", 
    RowBox[{
     RowBox[{"{", 
      RowBox[{
       RowBox[{"randomcheck", "[", 
        RowBox[{"[", 
         RowBox[{"i", ",", "2"}], "]"}], "]"}], ",", 
       RowBox[{"validation", "[", 
        RowBox[{"[", 
         RowBox[{"i", ",", "2"}], "]"}], "]"}]}], "}"}], ",", 
     RowBox[{"{", 
      RowBox[{"i", ",", "1", ",", 
       RowBox[{"Length", "[", "validation", "]"}]}], "}"}]}], "]"}]}], 
  ";"}]], "Input",
 CellChangeTimes->{{3.7512841490598335`*^9, 
  3.7512841902985525`*^9}},ExpressionUUID->"f3e94b3f-3f5f-44ed-badb-\
b0a6753520d9"],

Cell[BoxData[
 RowBox[{
  RowBox[{"pp1", "=", 
   RowBox[{"ListPlot", "[", 
    RowBox[{"Randres", ",", 
     RowBox[{"PlotRange", "\[Rule]", 
      RowBox[{"{", 
       RowBox[{
        RowBox[{"{", 
         RowBox[{"0.6", ",", "1"}], "}"}], ",", 
        RowBox[{"{", 
         RowBox[{"0.6", ",", "1"}], "}"}]}], "}"}]}], ",", 
     RowBox[{"AxesLabel", "\[Rule]", 
      RowBox[{"{", 
       RowBox[{"\"\<Random\>\"", ",", "\"\<Actual\>\""}], "}"}]}]}], "]"}]}], 
  ";"}]], "Input",
 CellChangeTimes->{{3.7512841942021475`*^9, 3.7512842096298723`*^9}, {
  3.7512856358516006`*^9, 3.751285643244834*^9}, {3.7526962406396255`*^9, 
  3.75269625283424*^9}},ExpressionUUID->"7fcf8daf-f7b9-4c6c-be11-\
1a59ee41379d"],

Cell[BoxData[
 RowBox[{
  RowBox[{"Randfit", "=", 
   RowBox[{"LinearModelFit", "[", 
    RowBox[{"Randres", ",", "x", ",", "x"}], "]"}]}], ";"}]], "Input",
 CellChangeTimes->{{3.751284228063622*^9, 3.7512842307444267`*^9}, {
   3.751284325529021*^9, 3.7512843345319552`*^9}, 
   3.752696257264803*^9},ExpressionUUID->"c1155305-a8a3-4c5b-96b2-\
54e1f6137725"],

Cell[BoxData[""], "Input",
 CellChangeTimes->{
  3.7526962855526476`*^9},ExpressionUUID->"1a89a997-1701-4170-9115-\
7c0c27e196f3"],

Cell[CellGroupData[{

Cell[BoxData[
 RowBox[{"Normal", "[", "Randfit", "]"}]], "Input",
 CellChangeTimes->{{3.7526962602873683`*^9, 
  3.752696267972333*^9}},ExpressionUUID->"a7cce2b4-c8c6-419b-8835-\
1b657bb36c42"],

Cell[BoxData[
 RowBox[{"0.8151678281384143`", "\[VeryThinSpace]", "-", 
  RowBox[{"0.000857274758715844`", " ", "x"}]}]], "Output",
 CellChangeTimes->{
  3.7526962687641115`*^9},ExpressionUUID->"ce35a64c-1069-4b96-8736-\
3b41196a1907"]
}, Open  ]],

Cell[BoxData[
 RowBox[{
  RowBox[{"pp2", "=", 
   RowBox[{"Plot", "[", 
    RowBox[{
     RowBox[{"0.8151678281384143`", "\[VeryThinSpace]", "-", 
      RowBox[{"0.000857274758715844`", " ", "x"}]}], ",", 
     RowBox[{"{", 
      RowBox[{"x", ",", "0.6", ",", "1"}], "}"}], ",", 
     RowBox[{"PlotStyle", "\[Rule]", 
      RowBox[{"{", 
       RowBox[{"Red", ",", "Thick"}], "}"}]}]}], "]"}]}], ";"}]], "Input",
 CellChangeTimes->{
  3.752696294975523*^9},ExpressionUUID->"6cae3524-e089-42de-926a-\
7461e7f286e9"],

Cell[BoxData[
 RowBox[{"Show", "[", 
  RowBox[{"{", 
   RowBox[{"pp1", ",", "pp2"}], "}"}], "]"}]], "Input",ExpressionUUID->\
"1c5ce8ec-895e-4c4f-86df-418ae9d7d159"],

Cell[CellGroupData[{

Cell[BoxData[
 RowBox[{"Randfit", "[", "\"\<ANOVATable\>\"", "]"}]], "Input",
 CellChangeTimes->{{3.7512843461140165`*^9, 
  3.7512843480019464`*^9}},ExpressionUUID->"22782abd-ac4a-4a74-8c04-\
d698aef4f7d6"],

Cell[BoxData[
 StyleBox[
  TagBox[GridBox[{
     {"\<\"\"\>", "\<\"DF\"\>", "\<\"SS\"\>", "\<\"MS\"\>", \
"\<\"F\[Hyphen]Statistic\"\>", "\<\"P\[Hyphen]Value\"\>"},
     {"x", "1", "0.002444424973873538`", "0.002444424973873538`", 
      "0.4504013862693948`", "0.5021447129625018`"},
     {"\<\"Error\"\>", "501439", "2721.417055632767`", 
      "0.005427214587682185`", "", ""},
     {"\<\"Total\"\>", "501440", "2721.4195000577415`", "", "", ""}
    },
    AutoDelete->False,
    GridBoxAlignment->{"Columns" -> {{Left}}, "Rows" -> {{Automatic}}},
    GridBoxDividers->{
     "ColumnsIndexed" -> {2 -> GrayLevel[0.7]}, 
      "RowsIndexed" -> {2 -> GrayLevel[0.7]}},
    GridBoxItemSize->{"Columns" -> {{Automatic}}, "Rows" -> {{Automatic}}},
    GridBoxSpacings->{
     "ColumnsIndexed" -> {2 -> 1}, "RowsIndexed" -> {2 -> 0.75}}],
   "Grid"], "DialogStyle",
  StripOnInput->False]], "Output",
 CellChangeTimes->{3.751284348638239*^9, 
  3.751285766580434*^9},ExpressionUUID->"76de1fbd-13b7-4ad5-9888-\
b575753b14d6"]
}, Open  ]],

Cell[CellGroupData[{

Cell[BoxData[
 RowBox[{"fit", "[", "\"\<RSquared\>\"", "]"}]], "Input",
 CellChangeTimes->{{3.7512906177052903`*^9, 
  3.7512906284429526`*^9}},ExpressionUUID->"bd8740b8-d4c8-41a2-9cde-\
6fc6abff5392"],

Cell[BoxData["0.8301510186496976`"], "Output",
 CellChangeTimes->{
  3.7512906301912794`*^9},ExpressionUUID->"78ede896-b3bb-4f31-b127-\
3fc83759f951"]
}, Open  ]],

Cell[CellGroupData[{

Cell[BoxData[
 RowBox[{"Randfit", "[", "\"\<RSquared\>\"", "]"}]], "Input",
 CellChangeTimes->{{3.7512906334825125`*^9, 
  3.7512906453288097`*^9}},ExpressionUUID->"456e32e7-4e16-480c-8c9a-\
064c0276520c"],

Cell[BoxData["8.982168953652389`*^-7"], "Output",
 CellChangeTimes->{
  3.75129064710308*^9},ExpressionUUID->"7400008d-c1c5-4a64-8778-251fb64e7f69"]
}, Open  ]],

Cell[BoxData[
 RowBox[{"(*", "\[IndentingNewLine]", 
  RowBox[{
   RowBox[{"shit", "=", 
    RowBox[{"Table", "[", 
     RowBox[{
      RowBox[{"Append", "[", 
       RowBox[{
        RowBox[{"data", "[", 
         RowBox[{"[", 
          RowBox[{"i", ",", "1"}], "]"}], "]"}], ",", 
        RowBox[{"data", "[", 
         RowBox[{"[", 
          RowBox[{"i", ",", "2"}], "]"}], "]"}]}], "]"}], ",", 
      RowBox[{"{", 
       RowBox[{"i", ",", "1", ",", 
        RowBox[{"Length", "[", "data", "]"}]}], "}"}]}], "]"}]}], ";", "\n", 
   RowBox[{"fuck", "=", 
    RowBox[{"LinearModelFit", "[", 
     RowBox[{"shit", ",", 
      RowBox[{"Flatten", "[", 
       RowBox[{"{", 
        RowBox[{
         RowBox[{"Table", "[", 
          RowBox[{
           RowBox[{"x", "[", "j", "]"}], ",", 
           RowBox[{"{", 
            RowBox[{"j", ",", "1", ",", "12"}], "}"}]}], "]"}], ",", 
         RowBox[{"Table", "[", 
          RowBox[{
           RowBox[{
            RowBox[{"x", "[", "j", "]"}], "^", "2"}], ",", 
           RowBox[{"{", 
            RowBox[{"j", ",", "1", ",", "12"}], "}"}]}], "]"}]}], "}"}], 
       "]"}], ",", 
      RowBox[{"Table", "[", 
       RowBox[{
        RowBox[{"x", "[", "j", "]"}], ",", 
        RowBox[{"{", 
         RowBox[{"j", ",", "1", ",", "12"}], "}"}]}], "]"}]}], "]"}]}]}], 
  "\n", "*)"}]], "Input",
 CellChangeTimes->{{3.75145227409272*^9, 
  3.7514522957318707`*^9}},ExpressionUUID->"7d00feed-50c8-4421-9665-\
a82869f74e47"],

Cell[BoxData[
 RowBox[{
  RowBox[{"(*", " ", 
   RowBox[{
    RowBox[{"Training", " ", "curve"}], ",", " ", 
    RowBox[{"after", " ", "repeats", " ", "of", " ", "10"}], ",", " ", 
    RowBox[{"for", " ", "training", " ", "and", " ", "validation"}]}], " ", 
   "*)"}], "\[IndentingNewLine]", 
  RowBox[{"(*", " ", 
   RowBox[{
    RowBox[{"in", " ", "steps", " ", "of", " ", "30000"}], ",", " ", 
    RowBox[{"startig", " ", "with", " ", "30000", " ", "points"}]}], " ", 
   "*)"}], "\[IndentingNewLine]", "\[IndentingNewLine]", 
  "\[IndentingNewLine]", 
  RowBox[{
   RowBox[{
    RowBox[{"out", "=", 
     RowBox[{"{", "}"}]}], ";"}], "\[IndentingNewLine]", 
   RowBox[{
    RowBox[{"ddd", "=", "lll"}], ";"}], "\[IndentingNewLine]", 
   RowBox[{
    RowBox[{"ClearAll", "[", "net", "]"}], ";"}], "\[IndentingNewLine]", 
   RowBox[{
    RowBox[{"net", "=", 
     RowBox[{"NetChain", "[", 
      RowBox[{
       RowBox[{"{", 
        RowBox[{
         RowBox[{"LinearLayer", "[", "20", "]"}], ",", 
         RowBox[{"ElementwiseLayer", "[", "LogisticSigmoid", "]"}], ",", 
         RowBox[{"(*", " ", 
          RowBox[{
           RowBox[{"ElementwiseLayer", "[", "Tanh", "]"}], ","}], "*)"}], " ", 
         RowBox[{"LinearLayer", "[", "20", "]"}], ",", " ", 
         RowBox[{"SummationLayer", "[", "]"}]}], "}"}], ",", 
       RowBox[{"\"\<Input\>\"", "\[Rule]", 
        RowBox[{"{", "12", "}"}]}]}], "]"}]}], ";"}], "\[IndentingNewLine]", 
   RowBox[{"(*", "  ", 
    RowBox[{
     RowBox[{
      RowBox[{"good", " ", 
       RowBox[{"enough", ":", "\[IndentingNewLine]", "net"}]}], "=", 
      RowBox[{"NetChain", "[", 
       RowBox[{
        RowBox[{"{", 
         RowBox[{
          RowBox[{"LinearLayer", "[", "50", "]"}], ",", 
          RowBox[{"ElementwiseLayer", "[", "LogisticSigmoid", "]"}], ",", 
          RowBox[{"LinearLayer", "[", "10", "]"}], ",", 
          RowBox[{"SummationLayer", "[", "]"}]}], "}"}], ",", 
        RowBox[{"\"\<Input\>\"", "\[Rule]", 
         RowBox[{"{", "5", "}"}]}]}], "]"}]}], ";", "\[IndentingNewLine]", 
     RowBox[{"net", "=", 
      RowBox[{"NetTrain", "[", 
       RowBox[{"net", ",", 
        RowBox[{"RandomSample", "[", 
         RowBox[{"ddd", ",", "jsize"}], "]"}], ",", 
        RowBox[{"MaxTrainingRounds", "\[Rule]", "100"}]}], "]"}]}], ";"}], 
    "\[IndentingNewLine]", "*)"}], "\[IndentingNewLine]", 
   "\[IndentingNewLine]", "\[IndentingNewLine]", 
   RowBox[{"Monitor", "[", "\[IndentingNewLine]", 
    RowBox[{
     RowBox[{"Do", "[", "\[IndentingNewLine]", 
      RowBox[{
       RowBox[{
        RowBox[{"out2", "=", 
         RowBox[{"{", "}"}]}], ";", "\[IndentingNewLine]", 
        RowBox[{"(*", " ", 
         RowBox[{"repeat", " ", "10", " ", "times"}], " ", "*)"}], 
        "\[IndentingNewLine]", 
        RowBox[{"Do", "[", "\[IndentingNewLine]", 
         RowBox[{
          RowBox[{
           RowBox[{"training", "=", 
            RowBox[{"RandomSample", "[", 
             RowBox[{"ddd", ",", "jsize"}], "]"}]}], ";", 
           "\[IndentingNewLine]", 
           RowBox[{"validation", "=", 
            RowBox[{"Complement", "[", 
             RowBox[{"ddd", ",", "training"}], "]"}]}], ";", 
           "\[IndentingNewLine]", "\[IndentingNewLine]", 
           RowBox[{"net", "=", 
            RowBox[{"NetTrain", "[", 
             RowBox[{"net", ",", "training", ",", 
              RowBox[{"MaxTrainingRounds", "\[Rule]", "10"}]}], "]"}]}], ";", 
           "\[IndentingNewLine]", "\[IndentingNewLine]", 
           RowBox[{"actual", "=", 
            RowBox[{"Table", "[", 
             RowBox[{
              RowBox[{"validation", "[", 
               RowBox[{"[", 
                RowBox[{"i", ",", "2"}], "]"}], "]"}], ",", 
              RowBox[{"{", 
               RowBox[{"i", ",", "1", ",", 
                RowBox[{"Length", "[", "validation", "]"}]}], "}"}]}], 
             "]"}]}], ";", "\[IndentingNewLine]", 
           RowBox[{"predict", "=", 
            RowBox[{"net", "[", 
             RowBox[{"Table", "[", 
              RowBox[{
               RowBox[{"validation", "[", 
                RowBox[{"[", 
                 RowBox[{"i", ",", "1"}], "]"}], "]"}], ",", 
               RowBox[{"{", 
                RowBox[{"i", ",", "1", ",", 
                 RowBox[{"Length", "[", "validation", "]"}]}], "}"}]}], "]"}],
              "]"}]}], ";", "\[IndentingNewLine]", "\[IndentingNewLine]", 
           RowBox[{"fit", "=", 
            RowBox[{"LinearModelFit", "[", 
             RowBox[{
              RowBox[{"Transpose", "[", 
               RowBox[{"{", 
                RowBox[{"actual", ",", "predict"}], "}"}], "]"}], ",", "x", 
              ",", "x"}], "]"}]}], ";", "\[IndentingNewLine]", 
           "\[IndentingNewLine]", 
           RowBox[{"AppendTo", "[", 
            RowBox[{"out2", ",", "\[IndentingNewLine]", 
             RowBox[{"(*", " ", 
              RowBox[{"R", "-", "squared"}], " ", "*)"}], 
             "\[IndentingNewLine]", 
             RowBox[{"fit", "[", "\"\<RSquared\>\"", "]"}]}], 
            "\[IndentingNewLine]", "]"}]}], "\[IndentingNewLine]", ",", 
          "\[IndentingNewLine]", 
          RowBox[{"{", 
           RowBox[{"rr", ",", "10"}], "}"}]}], "]"}], ";", 
        "\[IndentingNewLine]", "\[IndentingNewLine]", 
        RowBox[{"AppendTo", "[", 
         RowBox[{"out", ",", "out2"}], "]"}]}], "\[IndentingNewLine]", ",", 
       "\[IndentingNewLine]", 
       RowBox[{"{", 
        RowBox[{"jsize", ",", "30000", ",", "500000", ",", "30000"}], "}"}]}],
       "\[IndentingNewLine]", "]"}], ",", "jsize"}], "]"}], 
   "\[IndentingNewLine]"}]}]], "Input",
 CellChangeTimes->{{3.751300489895477*^9, 3.7513005002348337`*^9}, {
   3.7513005392316065`*^9, 3.751300540490243*^9}, {3.7513005861421633`*^9, 
   3.751300591117865*^9}, {3.751300626004594*^9, 3.7513006342954283`*^9}, {
   3.7513006650990753`*^9, 3.7513007279809866`*^9}, 3.751307607031288*^9, {
   3.7513213683387995`*^9, 3.7513213999442987`*^9}, {3.751323220170005*^9, 
   3.751323232809182*^9}, {3.751323643443892*^9, 3.751323646684229*^9}, {
   3.751324273484505*^9, 3.751324394091067*^9}, {3.7513245941906614`*^9, 
   3.751324597810975*^9}, {3.7784946375653996`*^9, 
   3.7784946452948875`*^9}},ExpressionUUID->"78b77d59-cdac-4882-917f-\
a3becaa57a67"],

Cell[CellGroupData[{

Cell[BoxData["out"], "Input",
 CellChangeTimes->{{3.751324584934409*^9, 
  3.751324585139826*^9}},ExpressionUUID->"f35820d5-420c-4e4c-a500-\
0cc77212839a"],

Cell[BoxData[
 RowBox[{"{", 
  RowBox[{
   RowBox[{"{", 
    RowBox[{
    "0.30834317926097254`", ",", "0.5699284860464905`", ",", 
     "0.6523350810233269`", ",", "0.6916056078371575`", ",", 
     "0.7191189690385835`", ",", "0.7395722146922388`", ",", 
     "0.7578681002071858`", ",", "0.770694581670769`", ",", 
     "0.7816321059059421`", ",", "0.7904076100063171`"}], "}"}], ",", 
   RowBox[{"{", 
    RowBox[{
    "0.8068073280096676`", ",", "0.8182055599854974`", ",", 
     "0.8260809903365909`", ",", "0.8327544417200956`", ",", 
     "0.8378161371194777`", ",", "0.8420268065362815`", ",", 
     "0.844353348786053`", ",", "0.8478670110908615`", ",", 
     "0.85008414237738`", ",", "0.8519729691030014`"}], "}"}], ",", 
   RowBox[{"{", 
    RowBox[{
    "0.8540565853375225`", ",", "0.8566293843428496`", ",", 
     "0.8576851851578705`", ",", "0.8591560695153344`", ",", 
     "0.8614848910617866`", ",", "0.8626646050623172`", ",", 
     "0.8644383218554568`", ",", "0.8650129796620818`", ",", 
     "0.8665447449724881`", ",", "0.8677585462236103`"}], "}"}], ",", 
   RowBox[{"{", 
    RowBox[{
    "0.8688034929736987`", ",", "0.8712883200693485`", ",", 
     "0.873064440202939`", ",", "0.8749972718034439`", ",", 
     "0.8774928729425209`", ",", "0.8788811081266168`", ",", 
     "0.8801801485329984`", ",", "0.8802120185925715`", ",", 
     "0.882713743365843`", ",", "0.8836406470395517`"}], "}"}], ",", 
   RowBox[{"{", 
    RowBox[{
    "0.884383774134409`", ",", "0.8861646670796047`", ",", 
     "0.8865051376857218`", ",", "0.8880698876287199`", ",", 
     "0.8876591056005694`", ",", "0.8903693923212791`", ",", 
     "0.891881529416873`", ",", "0.892329829448677`", ",", 
     "0.894666941351019`", ",", "0.8950496107697592`"}], "}"}], ",", 
   RowBox[{"{", 
    RowBox[{
    "0.8967612157477312`", ",", "0.899049413735078`", ",", 
     "0.9008419455235288`", ",", "0.9023358478901585`", ",", 
     "0.9040784063611288`", ",", "0.905863292782161`", ",", 
     "0.9071273789942459`", ",", "0.9076494609015366`", ",", 
     "0.9087054226627914`", ",", "0.9099310107255033`"}], "}"}], ",", 
   RowBox[{"{", 
    RowBox[{
    "0.9109357035065687`", ",", "0.9114002978751465`", ",", 
     "0.9130189275264698`", ",", "0.9130969287783532`", ",", 
     "0.9143445025672117`", ",", "0.9152489824937114`", ",", 
     "0.9162877610027023`", ",", "0.9175981181550976`", ",", 
     "0.917029283117507`", ",", "0.9174633819884263`"}], "}"}], ",", 
   RowBox[{"{", 
    RowBox[{
    "0.9184204672971347`", ",", "0.9189374112659714`", ",", 
     "0.9199460624143602`", ",", "0.9202666629717976`", ",", 
     "0.9205226326042611`", ",", "0.9219040172392519`", ",", 
     "0.9213402448375798`", ",", "0.9211098424640021`", ",", 
     "0.92206533213755`", ",", "0.9218200994516937`"}], "}"}], ",", 
   RowBox[{"{", 
    RowBox[{
    "0.9224584450586415`", ",", "0.9219410835064284`", ",", 
     "0.923128559970133`", ",", "0.9219299344187931`", ",", 
     "0.9229823147055247`", ",", "0.9230854660986475`", ",", 
     "0.9235547257447008`", ",", "0.9229724427897469`", ",", 
     "0.9229067087986909`", ",", "0.9228753847020277`"}], "}"}], ",", 
   RowBox[{"{", 
    RowBox[{
    "0.9224625424734003`", ",", "0.9226477543871128`", ",", 
     "0.9249319186057003`", ",", "0.9238162499289946`", ",", 
     "0.9245962798976475`", ",", "0.9239796586204778`", ",", 
     "0.9252803887614082`", ",", "0.9250233325249388`", ",", 
     "0.9249138644032381`", ",", "0.9240869034952959`"}], "}"}], ",", 
   RowBox[{"{", 
    RowBox[{
    "0.9251549513449239`", ",", "0.9242750031869765`", ",", 
     "0.9253876682481741`", ",", "0.9254348632147169`", ",", 
     "0.9251599039200628`", ",", "0.9250663812337676`", ",", 
     "0.925558170998858`", ",", "0.9248222471091715`", ",", 
     "0.9248528011601772`", ",", "0.9263965229439862`"}], "}"}], ",", 
   RowBox[{"{", 
    RowBox[{
    "0.9257394608727088`", ",", "0.9251431814269682`", ",", 
     "0.9262243614773673`", ",", "0.9254012166769484`", ",", 
     "0.9259656271275059`", ",", "0.9266420527935405`", ",", 
     "0.9269186208495783`", ",", "0.925962240840892`", ",", 
     "0.9271330662438456`", ",", "0.9265790003108098`"}], "}"}], ",", 
   RowBox[{"{", 
    RowBox[{
    "0.9260248729673201`", ",", "0.9253426123372709`", ",", 
     "0.9277582313864237`", ",", "0.9257796466537613`", ",", 
     "0.9256183251363094`", ",", "0.9258810989362054`", ",", 
     "0.9271690217909042`", ",", "0.926463579013326`", ",", 
     "0.9267205787545678`", ",", "0.9278377284045809`"}], "}"}], ",", 
   RowBox[{"{", 
    RowBox[{
    "0.9260376283002508`", ",", "0.9276421759303404`", ",", 
     "0.9264506953338361`", ",", "0.9280223255410748`", ",", 
     "0.9240481789474373`", ",", "0.9257385430388164`", ",", 
     "0.9272221225086341`", ",", "0.9271637474428353`", ",", 
     "0.9249508497082802`", ",", "0.924899678626214`"}], "}"}], ",", 
   RowBox[{"{", 
    RowBox[{
    "0.9269469638565403`", ",", "0.9252577608034491`", ",", 
     "0.9275316282202957`", ",", "0.9287066096960407`", ",", 
     "0.9271462025301309`", ",", "0.9286778945781252`", ",", 
     "0.926948241816133`", ",", "0.9260920835245355`", ",", 
     "0.9273742941397553`", ",", "0.9277424708721657`"}], "}"}], ",", 
   RowBox[{"{", 
    RowBox[{
    "0.9279596483330158`", ",", "0.9267280239779864`", ",", 
     "0.927219794022998`", ",", "0.926988491601632`", ",", 
     "0.9274228895704926`", ",", "0.927507171297503`", ",", 
     "0.9276373056385322`", ",", "0.9279246465087906`", ",", 
     "0.929195669427908`", ",", "0.9278820573186248`"}], "}"}]}], 
  "}"}]], "Output",
 CellChangeTimes->{3.751324585698333*^9, 
  3.7513930706449127`*^9},ExpressionUUID->"b3d49f39-7bff-4d6c-9d2e-\
8c9ea4bdec96"]
}, Open  ]],

Cell[CellGroupData[{

Cell[BoxData[{
 RowBox[{
  RowBox[{"xx", "=", "out"}], ";"}], "\[IndentingNewLine]", 
 RowBox[{
  RowBox[{"ticks", "=", 
   RowBox[{
    RowBox[{"Table", "[", 
     RowBox[{"nn", ",", 
      RowBox[{"{", 
       RowBox[{"nn", ",", "30000", ",", "500000", ",", "30000"}], "}"}]}], 
     "]"}], "/", 
    RowBox[{"Length", "[", "ddd", "]"}]}]}], ";"}], "\[IndentingNewLine]", 
 RowBox[{"llp", "=", 
  RowBox[{
   RowBox[{
    RowBox[{"{", 
     RowBox[{
      RowBox[{"Mean", "[", "#", "]"}], ",", 
      RowBox[{"StandardDeviation", "[", "#", "]"}]}], "}"}], "&"}], "/@", 
   "xx"}]}]}], "Input",
 CellChangeTimes->{{3.7513947884236536`*^9, 3.7513948069232926`*^9}, {
  3.751394945236562*^9, 
  3.7513949935249577`*^9}},ExpressionUUID->"e356fb9c-cf7f-4fd4-b5e7-\
fad34a65874e"],

Cell[BoxData[
 RowBox[{"{", 
  RowBox[{
   RowBox[{"{", 
    RowBox[{"0.6781505935688983`", ",", "0.14643822413644322`"}], "}"}], ",", 
   RowBox[{"{", 
    RowBox[{"0.8357968735064908`", ",", "0.014836463859164364`"}], "}"}], ",", 
   RowBox[{"{", 
    RowBox[{"0.861543131319132`", ",", "0.004547351919783079`"}], "}"}], ",", 
   RowBox[{"{", 
    RowBox[{"0.8771274063649532`", ",", "0.004945258092317673`"}], "}"}], ",", 
   RowBox[{"{", 
    RowBox[{"0.8897079875436631`", ",", "0.003699877793496525`"}], "}"}], ",", 
   RowBox[{"{", 
    RowBox[{"0.9042343395323863`", ",", "0.0043842752401248904`"}], "}"}], 
   ",", 
   RowBox[{"{", 
    RowBox[{"0.9146423887011196`", ",", "0.002468249210579979`"}], "}"}], ",", 
   RowBox[{"{", 
    RowBox[{"0.9206332772683602`", ",", "0.0012557612853908993`"}], "}"}], 
   ",", 
   RowBox[{"{", 
    RowBox[{"0.9227835065793334`", ",", "0.0005215137574634411`"}], "}"}], 
   ",", 
   RowBox[{"{", 
    RowBox[{"0.9241738893098214`", ",", "0.0009819184164578463`"}], "}"}], 
   ",", 
   RowBox[{"{", 
    RowBox[{"0.9252108513360813`", ",", "0.0005567276057071616`"}], "}"}], 
   ",", 
   RowBox[{"{", 
    RowBox[{"0.9261708828620165`", ",", "0.000649501731707312`"}], "}"}], ",", 
   RowBox[{"{", 
    RowBox[{"0.9264595695380671`", ",", "0.0008880990216382071`"}], "}"}], 
   ",", 
   RowBox[{"{", 
    RowBox[{"0.926217594537772`", ",", "0.001314656308500954`"}], "}"}], ",", 
   RowBox[{"{", 
    RowBox[{"0.9272424150037171`", ",", "0.001054132653452834`"}], "}"}], ",", 
   RowBox[{"{", 
    RowBox[{"0.9276465697697484`", ",", "0.0006797867615673541`"}], "}"}]}], 
  "}"}]], "Output",
 CellChangeTimes->{3.7513949605164156`*^9, 
  3.7513949963439255`*^9},ExpressionUUID->"2120db12-55fb-4380-9911-\
e2ef2cf7656e"]
}, Open  ]],

Cell[CellGroupData[{

Cell[BoxData[{
 RowBox[{
  RowBox[{"Needs", "[", "\"\<ErrorBarPlots`\>\"", "]"}], 
  ";"}], "\[IndentingNewLine]", 
 RowBox[{"ErrorListPlot", "[", "\[IndentingNewLine]", 
  RowBox[{
   RowBox[{"{", "\[IndentingNewLine]", 
    RowBox[{"Table", "[", 
     RowBox[{
      RowBox[{"{", 
       RowBox[{
        RowBox[{"{", 
         RowBox[{
          RowBox[{"ticks", "[", 
           RowBox[{"[", "i", "]"}], "]"}], ",", 
          RowBox[{"llp", "[", 
           RowBox[{"[", 
            RowBox[{"i", ",", "1"}], "]"}], "]"}]}], "}"}], ",", 
        RowBox[{"ErrorBar", "[", 
         RowBox[{"llp", "[", 
          RowBox[{"[", 
           RowBox[{"i", ",", "2"}], "]"}], "]"}], "]"}]}], "}"}], ",", 
      RowBox[{"{", 
       RowBox[{"i", ",", "1", ",", 
        RowBox[{"Length", "[", "ticks", "]"}]}], "}"}]}], "]"}], 
    "\[IndentingNewLine]", "}"}], "\[IndentingNewLine]", ",", 
   RowBox[{"AxesLabel", "\[Rule]", 
    RowBox[{"{", 
     RowBox[{"\"\<Training %\>\"", ",", "\"\<   Accuracy\>\""}], "}"}]}], ",", 
   RowBox[{"PlotRange", "\[Rule]", 
    RowBox[{"{", 
     RowBox[{
      RowBox[{"{", 
       RowBox[{"0.08", ",", "1"}], "}"}], ",", 
      RowBox[{"{", 
       RowBox[{"0.8", ",", "0.95"}], "}"}]}], "}"}]}], ",", 
   RowBox[{"PlotLegends", "\[Rule]", 
    RowBox[{"SwatchLegend", "[", 
     RowBox[{
      RowBox[{"{", 
       RowBox[{"\"\<Precision (% agreed)\>\"", ",", "\"\<Matthews Phi\>\""}], 
       "}"}], ",", 
      RowBox[{"LegendFunction", "\[Rule]", "Framed"}]}], "]"}]}]}], 
  "]"}]}], "Input",
 CellChangeTimes->{{3.7513949714864235`*^9, 3.7513949721272435`*^9}, {
  3.7513950147255898`*^9, 3.751395054049036*^9}, {3.7513951012363605`*^9, 
  3.7513951351578197`*^9}},ExpressionUUID->"823188af-af98-456c-83a5-\
773921a33880"],

Cell[BoxData[
 TemplateBox[{GraphicsBox[{{}, {{{}, {
        Hue[0.67, 0.6, 0.6], 
        Directive[
         PointSize[0.012833333333333334`], 
         RGBColor[0.368417, 0.506779, 0.709798], 
         AbsoluteThickness[1.6]], {
         PointBox[{{0.056450292694767625`, 0.6781505935688983}, {
          0.11290058538953525`, 0.8357968735064908}, {0.16935087808430288`, 
          0.861543131319132}, {0.2258011707790705, 0.8771274063649532}, {
          0.2822514634738381, 0.8897079875436631}, {0.33870175616860576`, 
          0.9042343395323863}, {0.39515204886337335`, 0.9146423887011196}, {
          0.451602341558141, 0.9206332772683602}, {0.5080526342529086, 
          0.9227835065793334}, {0.5645029269476762, 0.9241738893098214}, {
          0.6209532196424439, 0.9252108513360813}, {0.6774035123372115, 
          0.9261708828620165}, {0.7338538050319791, 0.9264595695380671}, {
          0.7903040977267467, 0.926217594537772}, {0.8467543904215143, 
          0.9272424150037171}, {0.903204683116282, 0.9276465697697484}}], {{
           
           LineBox[{{0.056450292694767625`, 0.8245888177053415}, {
            0.056450292694767625`, 0.531712369432455}}], 
           LineBox[{
             Offset[{1.5, 0}, {0.056450292694767625`, 0.8245888177053415}], 
             Offset[{-1.5, 0}, {0.056450292694767625`, 0.8245888177053415}]}], 
           LineBox[{
             Offset[{1.5, 0}, {0.056450292694767625`, 0.531712369432455}], 
             
             Offset[{-1.5, 0}, {0.056450292694767625`, 
              0.531712369432455}]}]}, {
           
           LineBox[{{0.11290058538953525`, 0.8506333373656552}, {
            0.11290058538953525`, 0.8209604096473264}}], 
           LineBox[{
             Offset[{1.5, 0}, {0.11290058538953525`, 0.8506333373656552}], 
             Offset[{-1.5, 0}, {0.11290058538953525`, 0.8506333373656552}]}], 
           LineBox[{
             Offset[{1.5, 0}, {0.11290058538953525`, 0.8209604096473264}], 
             
             Offset[{-1.5, 0}, {0.11290058538953525`, 
              0.8209604096473264}]}]}, {
           
           LineBox[{{0.16935087808430288`, 0.866090483238915}, {
            0.16935087808430288`, 0.8569957793993489}}], 
           LineBox[{
             Offset[{1.5, 0}, {0.16935087808430288`, 0.866090483238915}], 
             Offset[{-1.5, 0}, {0.16935087808430288`, 0.866090483238915}]}], 
           LineBox[{
             Offset[{1.5, 0}, {0.16935087808430288`, 0.8569957793993489}], 
             
             Offset[{-1.5, 0}, {0.16935087808430288`, 
              0.8569957793993489}]}]}, {
           
           LineBox[{{0.2258011707790705, 0.882072664457271}, {
            0.2258011707790705, 0.8721821482726355}}], 
           LineBox[{
             Offset[{1.5, 0}, {0.2258011707790705, 0.882072664457271}], 
             Offset[{-1.5, 0}, {0.2258011707790705, 0.882072664457271}]}], 
           LineBox[{
             Offset[{1.5, 0}, {0.2258011707790705, 0.8721821482726355}], 
             Offset[{-1.5, 0}, {0.2258011707790705, 0.8721821482726355}]}]}, {
           
           LineBox[{{0.2822514634738381, 0.8934078653371597}, {
            0.2822514634738381, 0.8860081097501665}}], 
           LineBox[{
             Offset[{1.5, 0}, {0.2822514634738381, 0.8934078653371597}], 
             Offset[{-1.5, 0}, {0.2822514634738381, 0.8934078653371597}]}], 
           LineBox[{
             Offset[{1.5, 0}, {0.2822514634738381, 0.8860081097501665}], 
             Offset[{-1.5, 0}, {0.2822514634738381, 0.8860081097501665}]}]}, {
           
           LineBox[{{0.33870175616860576`, 0.9086186147725112}, {
            0.33870175616860576`, 0.8998500642922614}}], 
           LineBox[{
             Offset[{1.5, 0}, {0.33870175616860576`, 0.9086186147725112}], 
             Offset[{-1.5, 0}, {0.33870175616860576`, 0.9086186147725112}]}], 
           LineBox[{
             Offset[{1.5, 0}, {0.33870175616860576`, 0.8998500642922614}], 
             
             Offset[{-1.5, 0}, {0.33870175616860576`, 
              0.8998500642922614}]}]}, {
           
           LineBox[{{0.39515204886337335`, 0.9171106379116996}, {
            0.39515204886337335`, 0.9121741394905396}}], 
           LineBox[{
             Offset[{1.5, 0}, {0.39515204886337335`, 0.9171106379116996}], 
             Offset[{-1.5, 0}, {0.39515204886337335`, 0.9171106379116996}]}], 
           LineBox[{
             Offset[{1.5, 0}, {0.39515204886337335`, 0.9121741394905396}], 
             
             Offset[{-1.5, 0}, {0.39515204886337335`, 
              0.9121741394905396}]}]}, {
           
           LineBox[{{0.451602341558141, 0.921889038553751}, {
            0.451602341558141, 0.9193775159829694}}], 
           LineBox[{
             Offset[{1.5, 0}, {0.451602341558141, 0.921889038553751}], 
             Offset[{-1.5, 0}, {0.451602341558141, 0.921889038553751}]}], 
           LineBox[{
             Offset[{1.5, 0}, {0.451602341558141, 0.9193775159829694}], 
             Offset[{-1.5, 0}, {0.451602341558141, 0.9193775159829694}]}]}, {
           
           LineBox[{{0.5080526342529086, 0.9233050203367968}, {
            0.5080526342529086, 0.9222619928218699}}], 
           LineBox[{
             Offset[{1.5, 0}, {0.5080526342529086, 0.9233050203367968}], 
             Offset[{-1.5, 0}, {0.5080526342529086, 0.9233050203367968}]}], 
           LineBox[{
             Offset[{1.5, 0}, {0.5080526342529086, 0.9222619928218699}], 
             Offset[{-1.5, 0}, {0.5080526342529086, 0.9222619928218699}]}]}, {
           
           LineBox[{{0.5645029269476762, 0.9251558077262793}, {
            0.5645029269476762, 0.9231919708933635}}], 
           LineBox[{
             Offset[{1.5, 0}, {0.5645029269476762, 0.9251558077262793}], 
             Offset[{-1.5, 0}, {0.5645029269476762, 0.9251558077262793}]}], 
           LineBox[{
             Offset[{1.5, 0}, {0.5645029269476762, 0.9231919708933635}], 
             Offset[{-1.5, 0}, {0.5645029269476762, 0.9231919708933635}]}]}, {
           LineBox[{{0.6209532196424439, 0.9257675789417884}, {
            0.6209532196424439, 0.9246541237303741}}], 
           LineBox[{
             Offset[{1.5, 0}, {0.6209532196424439, 0.9257675789417884}], 
             Offset[{-1.5, 0}, {0.6209532196424439, 0.9257675789417884}]}], 
           LineBox[{
             Offset[{1.5, 0}, {0.6209532196424439, 0.9246541237303741}], 
             Offset[{-1.5, 0}, {0.6209532196424439, 0.9246541237303741}]}]}, {
           
           LineBox[{{0.6774035123372115, 0.9268203845937238}, {
            0.6774035123372115, 0.9255213811303092}}], 
           LineBox[{
             Offset[{1.5, 0}, {0.6774035123372115, 0.9268203845937238}], 
             Offset[{-1.5, 0}, {0.6774035123372115, 0.9268203845937238}]}], 
           LineBox[{
             Offset[{1.5, 0}, {0.6774035123372115, 0.9255213811303092}], 
             Offset[{-1.5, 0}, {0.6774035123372115, 0.9255213811303092}]}]}, {
           
           LineBox[{{0.7338538050319791, 0.9273476685597053}, {
            0.7338538050319791, 0.9255714705164289}}], 
           LineBox[{
             Offset[{1.5, 0}, {0.7338538050319791, 0.9273476685597053}], 
             Offset[{-1.5, 0}, {0.7338538050319791, 0.9273476685597053}]}], 
           LineBox[{
             Offset[{1.5, 0}, {0.7338538050319791, 0.9255714705164289}], 
             Offset[{-1.5, 0}, {0.7338538050319791, 0.9255714705164289}]}]}, {
           
           LineBox[{{0.7903040977267467, 0.9275322508462729}, {
            0.7903040977267467, 0.924902938229271}}], 
           LineBox[{
             Offset[{1.5, 0}, {0.7903040977267467, 0.9275322508462729}], 
             Offset[{-1.5, 0}, {0.7903040977267467, 0.9275322508462729}]}], 
           LineBox[{
             Offset[{1.5, 0}, {0.7903040977267467, 0.924902938229271}], 
             Offset[{-1.5, 0}, {0.7903040977267467, 0.924902938229271}]}]}, {
           
           LineBox[{{0.8467543904215143, 0.92829654765717}, {
            0.8467543904215143, 0.9261882823502642}}], 
           LineBox[{
             Offset[{1.5, 0}, {0.8467543904215143, 0.92829654765717}], 
             Offset[{-1.5, 0}, {0.8467543904215143, 0.92829654765717}]}], 
           LineBox[{
             Offset[{1.5, 0}, {0.8467543904215143, 0.9261882823502642}], 
             Offset[{-1.5, 0}, {0.8467543904215143, 0.9261882823502642}]}]}, {
           
           LineBox[{{0.903204683116282, 0.9283263565313157}, {
            0.903204683116282, 0.926966783008181}}], 
           LineBox[{
             Offset[{1.5, 0}, {0.903204683116282, 0.9283263565313157}], 
             Offset[{-1.5, 0}, {0.903204683116282, 0.9283263565313157}]}], 
           LineBox[{
             Offset[{1.5, 0}, {0.903204683116282, 0.926966783008181}], 
             
             Offset[{-1.5, 0}, {0.903204683116282, 
              0.926966783008181}]}]}}}}, {}}}, {}, {}, {}, {}}, {
    DisplayFunction -> Identity, PlotRangePadding -> {{0, 0}, {0, 0}}, 
     AxesOrigin -> {0.08460000000000001, 0.8007500000000001}, 
     PlotRange -> {{0.08, 1}, {0.8, 0.95}}, PlotRangeClipping -> True, 
     ImagePadding -> All, DisplayFunction -> Identity, AspectRatio -> 
     NCache[GoldenRatio^(-1), 0.6180339887498948], Axes -> {True, True}, 
     AxesLabel -> {
       FormBox["\"Training %\"", TraditionalForm], 
       FormBox["\"   Accuracy\"", TraditionalForm]}, 
     AxesOrigin -> {0.08460000000000001, 0.8007500000000001}, DisplayFunction :> 
     Identity, Frame -> {{False, False}, {False, False}}, 
     FrameLabel -> {{None, None}, {None, None}}, 
     FrameTicks -> {{Automatic, Automatic}, {Automatic, Automatic}}, 
     GridLines -> {None, None}, GridLinesStyle -> Directive[
       GrayLevel[0.5, 0.4]], 
     Method -> {"CoordinatesToolOptions" -> {"DisplayFunction" -> ({
           (Identity[#]& )[
            Part[#, 1]], 
           (Identity[#]& )[
            Part[#, 2]]}& ), "CopiedValueFunction" -> ({
           (Identity[#]& )[
            Part[#, 1]], 
           (Identity[#]& )[
            Part[#, 2]]}& )}}, PlotRange -> {{0.08, 1}, {0.8, 0.95}}, 
     PlotRangeClipping -> True, PlotRangePadding -> {{0, 0}, {0, 0}}, 
     Ticks -> {Automatic, Automatic}}],FormBox[
    FormBox[
     TemplateBox[{"\"Precision (% agreed)\"", "\"Matthews Phi\""}, 
      "SwatchLegend", DisplayFunction -> (FormBox[
        FrameBox[
         StyleBox[
          StyleBox[
           PaneBox[
            TagBox[
             GridBox[{{
                TagBox[
                 GridBox[{{
                    GraphicsBox[{
                    Directive[
                    EdgeForm[
                    Directive[
                    Opacity[0.3], 
                    GrayLevel[0]]], 
                    PointSize[0.462], 
                    RGBColor[0.368417, 0.506779, 0.709798], 
                    AbsoluteThickness[1.6]], 
                    RectangleBox[{0, 0}, {10, 10}, "RoundingRadius" -> 0]}, 
                    AspectRatio -> Full, ImageSize -> {10, 10}, 
                    PlotRangePadding -> None, ImagePadding -> Automatic, 
                    BaselinePosition -> (Scaled[0.1] -> Baseline)], #}}, 
                  GridBoxAlignment -> {
                   "Columns" -> {Center, Left}, "Rows" -> {{Baseline}}}, 
                  AutoDelete -> False, 
                  GridBoxDividers -> {
                   "Columns" -> {{False}}, "Rows" -> {{False}}}, 
                  GridBoxItemSize -> {
                   "Columns" -> {{All}}, "Rows" -> {{All}}}, 
                  GridBoxSpacings -> {
                   "Columns" -> {{0.5}}, "Rows" -> {{0.5}}}], "Grid"]}}, 
              GridBoxAlignment -> {"Columns" -> {{Left}}, "Rows" -> {{Top}}}, 
              AutoDelete -> False, 
              GridBoxItemSize -> {
               "Columns" -> {{Automatic}}, "Rows" -> {{Automatic}}}, 
              GridBoxSpacings -> {"Columns" -> {{1}}, "Rows" -> {{0}}}], 
             "Grid"], Alignment -> Left, AppearanceElements -> None, 
            ImageMargins -> {{5, 5}, {5, 5}}, ImageSizeAction -> 
            "ResizeToFit"], LineIndent -> 0, StripOnInput -> False], {
          FontFamily -> "Arial"}, Background -> Automatic, StripOnInput -> 
          False], StripOnInput -> False], TraditionalForm]& ), 
      InterpretationFunction :> (RowBox[{"SwatchLegend", "[", 
         RowBox[{
           RowBox[{"{", 
             RowBox[{"Directive", "[", 
               RowBox[{
                 RowBox[{"PointSize", "[", "0.012833333333333334`", "]"}], 
                 ",", 
                 InterpretationBox[
                  ButtonBox[
                   TooltipBox[
                    GraphicsBox[{{
                    GrayLevel[0], 
                    RectangleBox[{0, 0}]}, {
                    GrayLevel[0], 
                    RectangleBox[{1, -1}]}, {
                    RGBColor[0.368417, 0.506779, 0.709798], 
                    RectangleBox[{0, -1}, {2, 1}]}}, DefaultBaseStyle -> 
                    "ColorSwatchGraphics", AspectRatio -> 1, Frame -> True, 
                    FrameStyle -> 
                    RGBColor[
                    0.24561133333333335`, 0.3378526666666667, 
                    0.4731986666666667], FrameTicks -> None, PlotRangePadding -> 
                    None, ImageSize -> 
                    Dynamic[{
                    Automatic, 
                    1.35 (CurrentValue["FontCapHeight"]/AbsoluteCurrentValue[
                    Magnification])}]], 
                    "RGBColor[0.368417, 0.506779, 0.709798]"], Appearance -> 
                   None, BaseStyle -> {}, BaselinePosition -> Baseline, 
                   DefaultBaseStyle -> {}, ButtonFunction :> 
                   With[{Typeset`box$ = EvaluationBox[]}, 
                    If[
                    Not[
                    AbsoluteCurrentValue["Deployed"]], 
                    SelectionMove[Typeset`box$, All, Expression]; 
                    FrontEnd`Private`$ColorSelectorInitialAlpha = 1; 
                    FrontEnd`Private`$ColorSelectorInitialColor = 
                    RGBColor[0.368417, 0.506779, 0.709798]; 
                    FrontEnd`Private`$ColorSelectorUseMakeBoxes = True; 
                    MathLink`CallFrontEnd[
                    FrontEnd`AttachCell[Typeset`box$, 
                    FrontEndResource["RGBColorValueSelector"], {
                    0, {Left, Bottom}}, {Left, Top}, 
                    "ClosingActions" -> {
                    "SelectionDeparture", "ParentChanged", 
                    "EvaluatorQuit"}]]]], BaseStyle -> Inherited, Evaluator -> 
                   Automatic, Method -> "Preemptive"], 
                  RGBColor[0.368417, 0.506779, 0.709798], Editable -> False, 
                  Selectable -> False], ",", 
                 RowBox[{"AbsoluteThickness", "[", "1.6`", "]"}]}], "]"}], 
             "}"}], ",", 
           RowBox[{"{", 
             RowBox[{#, ",", #2}], "}"}], ",", 
           RowBox[{"LegendMarkers", "\[Rule]", "Automatic"}], ",", 
           RowBox[{"LabelStyle", "\[Rule]", 
             RowBox[{"{", "}"}]}], ",", 
           RowBox[{"LegendFunction", "\[Rule]", "Framed"}], ",", 
           RowBox[{"LegendLayout", "\[Rule]", "\"Column\""}]}], "]"}]& ), 
      Editable -> True], TraditionalForm], TraditionalForm]},
  "Legended",
  DisplayFunction->(GridBox[{{
      TagBox[
       ItemBox[
        PaneBox[
         TagBox[#, "SkipImageSizeLevel"], Alignment -> {Center, Baseline}, 
         BaselinePosition -> Baseline], DefaultBaseStyle -> "Labeled"], 
       "SkipImageSizeLevel"], 
      ItemBox[#2, DefaultBaseStyle -> "LabeledLabel"]}}, 
    GridBoxAlignment -> {"Columns" -> {{Center}}, "Rows" -> {{Center}}}, 
    AutoDelete -> False, GridBoxItemSize -> Automatic, 
    BaselinePosition -> {1, 1}]& ),
  Editable->True,
  InterpretationFunction->(RowBox[{"Legended", "[", 
     RowBox[{#, ",", 
       RowBox[{"Placed", "[", 
         RowBox[{#2, ",", "After"}], "]"}]}], "]"}]& )]], "Output",
 CellChangeTimes->{{3.751394978740815*^9, 3.7513950545332823`*^9}, {
  3.7513951033275037`*^9, 
  3.751395135813492*^9}},ExpressionUUID->"de883bf2-0c5e-46eb-a543-\
0f12d2859aca"]
}, Open  ]],

Cell[BoxData[
 RowBox[{
  RowBox[{"(*", "  ", 
   RowBox[{"THINGS", " ", "TO", " ", "DO", " ", "for", " ", "referee"}], " ", 
   "*)"}], "\[IndentingNewLine]", "\[IndentingNewLine]", 
  RowBox[{"(*", "\[IndentingNewLine]", "\[IndentingNewLine]", 
   RowBox[{
    RowBox[{
     RowBox[{"1.", " ", "mean", " ", "error"}], " ", "+", " ", "SD"}], ";", 
    "\[IndentingNewLine]", 
    RowBox[{"2.", " ", "NN", " ", "structure", " ", "and", " ", "details"}], 
    ";", "\[IndentingNewLine]", 
    RowBox[{"3.", " ", "running", " ", "time"}], ";"}], "\[IndentingNewLine]",
    "\[IndentingNewLine]", "\[IndentingNewLine]", "*)"}]}]], "Input",
 CellChangeTimes->{{3.77840380107483*^9, 3.778403836949892*^9}, {
  3.7784040079980097`*^9, 
  3.7784040115961227`*^9}},ExpressionUUID->"e8ba2985-c2ab-42b7-b169-\
360c3421ae5b"],

Cell[CellGroupData[{

Cell[BoxData[
 RowBox[{"NetInformation", "[", 
  RowBox[{"net", ",", "\"\<SummaryGraphic\>\""}], "]"}]], "Input",
 CellChangeTimes->{{3.7784765369495583`*^9, 3.7784765622228184`*^9}, {
  3.7784766077708755`*^9, 3.778476611416461*^9}},
 CellLabel->"In[49]:=",ExpressionUUID->"220cd69f-a63a-4dc2-a931-39fbd7ad58a2"],

Cell[BoxData[
 GraphicsBox[{
   {GrayLevel[0.7], 
    LineBox[{{-5., 3.061616997868383*^-16}, {-4., 2.4492935982947064`*^-16}}],
     LineBox[{{-4., 2.4492935982947064`*^-16}, {-3., 
     1.8369701987210297`*^-16}}], 
    LineBox[{{-3., 1.8369701987210297`*^-16}, {-2., 
     1.2246467991473532`*^-16}}], 
    LineBox[{{-2., 1.2246467991473532`*^-16}, {-1., 6.123233995736766*^-17}}],
     LineBox[{{-1., 6.123233995736766*^-17}, {0., 0.}}]}, {InsetBox[
     GraphicsBox[
      {GrayLevel[0.7], 
       PolygonBox[{{-1., 0.3333333333333333}, {0., 
        0.}, {-1., -0.3333333333333333}, {-0.6666666666666666, 0.}, {-1., 
        0.3333333333333333}}]}], {-4.4, 2.694222958124177*^-16}, {-0.25, 0}, 
     Offset[8], {1., -6.123233995736767*^-17}], InsetBox[
     GraphicsBox[
      {GrayLevel[0.7], 
       PolygonBox[{{-1., 0.3333333333333333}, {0., 
        0.}, {-1., -0.3333333333333333}, {-0.6666666666666666, 0.}, {-1., 
        0.3333333333333333}}]}], {-3.4, 2.0818995585505003*^-16}, {-0.25, 0}, 
     Offset[8], {1., -6.123233995736767*^-17}], InsetBox[
     GraphicsBox[
      {GrayLevel[0.7], 
       PolygonBox[{{-1., 0.3333333333333333}, {0., 
        0.}, {-1., -0.3333333333333333}, {-0.6666666666666666, 0.}, {-1., 
        0.3333333333333333}}]}], \
{-2.4000000000000004, 1.4695761589768238*^-16}, {-0.25, 0}, Offset[8], {
     1., -6.123233995736765*^-17}], InsetBox[
     GraphicsBox[
      {GrayLevel[0.7], 
       PolygonBox[{{-1., 0.3333333333333333}, {0., 
        0.}, {-1., -0.3333333333333333}, {-0.6666666666666666, 0.}, {-1., 
        0.3333333333333333}}]}], {-1.4, 8.572527594031473*^-17}, {-0.25, 0}, 
     Offset[8], {1., -6.123233995736766*^-17}], InsetBox[
     GraphicsBox[
      {GrayLevel[0.7], 
       PolygonBox[{{-1., 0.3333333333333333}, {0., 
        0.}, {-1., -0.3333333333333333}, {-0.6666666666666666, 0.}, {-1., 
        0.3333333333333333}}]}], {-0.4, 2.4492935982947065*^-17}, {-0.25, 0}, 
     Offset[8], {1., -6.123233995736766*^-17}]}, 
   {EdgeForm[AbsoluteThickness[1]], 
    StyleBox[{
      {GrayLevel[0.85], EdgeForm[GrayLevel[0.5]], 
       DiskBox[{-5., 3.061616997868383*^-16}, Offset[{2., 2.}, {0., 0.}]]}, {
       {EdgeForm[GrayLevel[0.7]], FaceForm[RGBColor[
        0.7999999999999999, 0.7999999999999999, 0.7999999999999999]], 
        RectangleBox[Offset[{-10, -10}, {-4., 2.4492935982947064*^-16}], 
         Offset[{10, 10}, {-4., 2.4492935982947064*^-16}]]}, InsetBox[
        GraphicsBox[
         GraphicsComplexBox[{{0.1, 0}, {-0.3, 1}, {0.5, 1}, {1.3, 1}, {
           0.9, 0}}, {
           {Opacity[0.2], 
            LineBox[{{1, 2}, {1, 3}, {1, 4}, {5, 2}, {5, 3}, {5, 4}}]}, 
           {RGBColor[0.33, 0.33, 0.33], AbsolutePointSize[3.5], 
            PointBox[{1, 5, 2, 3, 4}]}}],
         ImageSize->18], {-4., 2.4492935982947064*^-16}]}, {
       {EdgeForm[GrayLevel[0.85]], FaceForm[RGBColor[0.9, 0.9, 0.9]], 
        RectangleBox[Offset[{-10, -10}, {-3., 1.8369701987210297*^-16}], 
         Offset[{10, 10}, {-3., 1.8369701987210297*^-16}]]}, InsetBox[
        FormBox[
         GraphicsBox[
          TagBox[RasterBox[CompressedData["
1:eJxTTMoPSmNiYGAo5gASQYnljkVFiZXBAkBOaF5xZnpeaopnXklqemqRRRIz
UFASiDWAmIWB6sCH+kZSFZDkvtTk5Q3IOC11xX9kPBDuw+UWbJie7sPmJvTw
o4F7iHIfstvo6BZsAMV96GE2gO6CAbj70MNsAN2EDMDuG6RuAwGw+wap20DA
BxZ2g9BtDOZm0UsHq9tAbvJwLxuU8QqLU5D7BpvbQACWH0DxO9BuQQdo+WFQ
tV+Qyzmo0KBxH44yeFC4D0/9MKDuI6K+HxD3obcp8ZQhNHUfofY2EWUv1d1H
TDubhDYl1d0HKvNhGFS+omOoncTiRhLVE8LUBoOifMEDqO4+ANdGHbE=
            "], {{0, 25}, {40, 0}}, {0, 255},
            ColorFunction->RGBColor],
           BoxForm`ImageTag[
           "Byte", ColorSpace -> "RGB", ImageResolution -> 144, Interleaving -> 
            True, Magnification -> Automatic],
           Selectable->False],
          DefaultBaseStyle->"ImageGraphics",
          ImageSize->20,
          ImageSizeRaw->{40, 25},
          PlotRange->{{0, 40}, {0, 25}}],
         TraditionalForm], {-3., 1.8369701987210297*^-16}]}, {
       {EdgeForm[GrayLevel[0.7]], FaceForm[RGBColor[
        0.7999999999999999, 0.7999999999999999, 0.7999999999999999]], 
        RectangleBox[Offset[{-10, -10}, {-2., 1.2246467991473532*^-16}], 
         Offset[{10, 10}, {-2., 1.2246467991473532*^-16}]]}, InsetBox[
        GraphicsBox[
         GraphicsComplexBox[{{0.1, 0}, {-0.3, 1}, {0.5, 1}, {1.3, 1}, {
           0.9, 0}}, {
           {Opacity[0.2], 
            LineBox[{{1, 2}, {1, 3}, {1, 4}, {5, 2}, {5, 3}, {5, 4}}]}, 
           {RGBColor[0.33, 0.33, 0.33], AbsolutePointSize[3.5], 
            PointBox[{1, 5, 2, 3, 4}]}}],
         ImageSize->18], {-2., 1.2246467991473532*^-16}]}, {
       {EdgeForm[GrayLevel[0.85]], FaceForm[RGBColor[0.9, 0.9, 0.9]], 
        RectangleBox[Offset[{-10, -10}, {-1., 6.123233995736766*^-17}], 
         Offset[{10, 10}, {-1., 6.123233995736766*^-17}]]}, 
       InsetBox["\<\"S\"\>", Offset[{0, -1}, {-1., 6.123233995736766*^-17}]]}, 
      {GrayLevel[0.85], EdgeForm[GrayLevel[0.5]], 
       DiskBox[{0., 0.}, Offset[{2., 2.}, {0., 0.}]]}},
     FontSize->10]}, {
    StyleBox[{
      InsetBox["\<\"Input\"\>", 
       Offset[{0, -7}, {-5., 3.061616997868383*^-16}], {0, 1.}, Automatic, {1,
        0}], InsetBox["\<\"1\"\>", 
       Offset[{0, -13}, {-4., 2.4492935982947064*^-16}], {0, 1.}, Automatic, {
       1, 0}], InsetBox["\<\"2\"\>", 
       Offset[{0, -13}, {-3., 1.8369701987210297*^-16}], {0, 1.}, Automatic, {
       1, 0}], InsetBox["\<\"3\"\>", 
       Offset[{0, -13}, {-2., 1.2246467991473532*^-16}], {0, 1.}, Automatic, {
       1, 0}], InsetBox["\<\"4\"\>", 
       Offset[{0, -13}, {-1., 6.123233995736766*^-17}], {0, 1.}, Automatic, {
       1, 0}], InsetBox["\<\"Output\"\>", Offset[{0, -7}, {0., 0.}], {0, 1.}, 
       Automatic, {1, 0}]},
     StripOnInput->False,
     FontColor->GrayLevel[0.5]], 
    StyleBox[{InsetBox[
       TemplateBox[{"\[Cross]","\"\[Cross]\"","\"12\""},
        "RowWithSeparators"], 
       Offset[{3.367778697655222*^-16, 5.5}, {-4.4, 2.694222958124177*^-16}], \
{0., -0.17}, Automatic, {1., -6.123233995736767*^-17}], InsetBox[
       TemplateBox[{"\[Cross]","\"\[Cross]\"","\"20\""},
        "RowWithSeparators"], 
       Offset[{3.367778697655222*^-16, 5.5}, \
{-3.4, 2.0818995585505003*^-16}], {0., -0.17}, Automatic, {
       1., -6.123233995736767*^-17}], InsetBox[
       TemplateBox[{"\[Cross]","\"\[Cross]\"","\"20\""},
        "RowWithSeparators"], 
       Offset[{3.3677786976552205*^-16, 5.5}, \
{-2.4000000000000004, 1.4695761589768238*^-16}], {0., -0.17}, Automatic, {
       1., -6.123233995736765*^-17}], InsetBox[
       TemplateBox[{"\[Cross]","\"\[Cross]\"","\"20\""},
        "RowWithSeparators"], 
       Offset[{3.3677786976552215*^-16, 5.5}, \
{-1.4, 8.572527594031473*^-17}], {0., -0.17}, Automatic, {
       1., -6.123233995736766*^-17}], 
      InsetBox["\<\"\[DoubleStruckCapitalR]\"\>", 
       Offset[{3.3677786976552215*^-16, 5.5}, \
{-0.4, 2.4492935982947065*^-17}], {0., -0.17}, Automatic, {
       1., -6.123233995736766*^-17}]},
     StripOnInput->False,
     FontSize->8,
     FontWeight->"Thin",
     FontColor->GrayLevel[0.7]]}},
  AspectRatio->Full,
  BaseStyle->{TooltipBoxOptions -> {TooltipDelay -> 0.08}},
  ImageMargins->{{0, 0}, {0, 0}},
  ImagePadding->{{24., 26.5}, {26.999999999999996`, 14.}},
  ImageSize->{325.5, 41.000000000000014`},
  PlotRangePadding->0]], "Output",
 CellChangeTimes->{3.778476612241021*^9},
 CellLabel->"Out[49]=",ExpressionUUID->"f0623bfd-8f7e-49c8-a853-3f863c51677b"]
}, Open  ]],

Cell[CellGroupData[{

Cell[BoxData[
 RowBox[{"NetInformation", "[", 
  RowBox[{"net", ",", "\"\<Properties\>\""}], "]"}]], "Input",
 CellChangeTimes->{{3.778476669874565*^9, 3.778476689270872*^9}},
 CellLabel->"In[52]:=",ExpressionUUID->"0e3fcae4-2bf8-458e-a855-98a0bb80c5a2"],

Cell[BoxData[
 RowBox[{"{", 
  RowBox[{"\<\"Arrays\"\>", ",", "\<\"ArraysByteCounts\"\>", 
   ",", "\<\"ArraysCount\"\>", ",", "\<\"ArraysDimensions\"\>", 
   ",", "\<\"ArraysElementCounts\"\>", ",", "\<\"ArraysList\"\>", 
   ",", "\<\"ArraysPositionList\"\>", ",", "\<\"ArraysSizes\"\>", 
   ",", "\<\"ArraysTotalByteCount\"\>", 
   ",", "\<\"ArraysTotalElementCount\"\>", ",", "\<\"ArraysTotalSize\"\>", 
   ",", "\<\"FullSummaryGraphic\"\>", ",", "\<\"InputForm\"\>", 
   ",", "\<\"InputPortNames\"\>", ",", "\<\"InputPorts\"\>", 
   ",", "\<\"Layers\"\>", ",", "\<\"LayersCount\"\>", 
   ",", "\<\"LayersGraph\"\>", ",", "\<\"LayersList\"\>", 
   ",", "\<\"LayerTypeCounts\"\>", ",", "\<\"MXNetNodeGraph\"\>", 
   ",", "\<\"MXNetNodeGraphPlot\"\>", ",", "\<\"OutputPortNames\"\>", 
   ",", "\<\"OutputPorts\"\>", ",", "\<\"Properties\"\>", 
   ",", "\<\"RecurrentStatesCount\"\>", 
   ",", "\<\"RecurrentStatesPositionList\"\>", 
   ",", "\<\"SharedArraysCount\"\>", ",", "\<\"SummaryGraphic\"\>", 
   ",", "\<\"TopologyHash\"\>"}], "}"}]], "Output",
 CellChangeTimes->{
  3.7784766230621777`*^9, {3.778476673729737*^9, 3.7784766896754236`*^9}},
 CellLabel->"Out[52]=",ExpressionUUID->"fd1fd845-7944-4c96-83a6-87efacb72fa3"]
}, Open  ]]
}, Open  ]]
},
WindowSize->{931, 472},
WindowMargins->{{157, Automatic}, {19, Automatic}},
FrontEndVersion->"12.0 for Microsoft Windows (64-bit) (April 8, 2019)",
StyleDefinitions->"Default.nb"
]
(* End of Notebook Content *)

(* Internal cache information *)
(*CellTagsOutline
CellTagsIndex->{}
*)
(*CellTagsIndex
CellTagsIndex->{}
*)
(*NotebookFileOutline
Notebook[{
Cell[558, 20, 814, 19, 48, "Input",ExpressionUUID->"c5025d13-b39f-4227-b7a5-08be5697db2f"],
Cell[CellGroupData[{
Cell[1397, 43, 191, 3, 67, "Section",ExpressionUUID->"d664588f-0f66-4df9-b840-e421bb4d7340"],
Cell[1591, 48, 909, 25, 28, "Input",ExpressionUUID->"e57019b5-ad78-4d8c-98ee-01946064ac41"],
Cell[2503, 75, 718, 17, 67, "Input",ExpressionUUID->"f2cedcc6-1ac2-4209-9d09-49c5ffd0ebd4"],
Cell[3224, 94, 794, 19, 67, "Input",ExpressionUUID->"2ad0d8f7-317c-46df-a9be-1de9d2ac4297"],
Cell[4021, 115, 304, 7, 28, "Input",ExpressionUUID->"8a9577f5-01da-44e5-a97c-8ac7b7148d35"],
Cell[4328, 124, 767, 20, 28, "Input",ExpressionUUID->"ff3fc760-45c4-4a95-b4fc-5561d0959547"],
Cell[5098, 146, 244, 5, 28, "Input",ExpressionUUID->"9eb74cfe-8973-4da1-a3fd-0099251fe238"],
Cell[5345, 153, 460, 9, 28, "Input",ExpressionUUID->"010ede1c-153a-4226-b6fe-753556004341"]
}, Closed]],
Cell[CellGroupData[{
Cell[5842, 167, 215, 3, 53, "Section",ExpressionUUID->"c0ea1068-4b3f-4353-8df8-99481697744b"],
Cell[6060, 172, 908, 25, 28, "Input",ExpressionUUID->"0c3d1eab-f5b1-4812-8bf8-caf10795244f"],
Cell[6971, 199, 2032, 51, 143, "Input",ExpressionUUID->"e90abcb3-5ef5-4341-a92b-f17c455c3ce5"],
Cell[9006, 252, 156, 3, 28, "Input",ExpressionUUID->"f81a49f4-c529-428f-8494-894475c4648e"],
Cell[9165, 257, 1026, 22, 67, "Input",ExpressionUUID->"1a5996ef-aca3-4558-aef2-2a00b39f2851"],
Cell[CellGroupData[{
Cell[10216, 283, 374, 7, 28, "Input",ExpressionUUID->"35370827-e68f-4dd9-b913-69227e5147c1"],
Cell[10593, 292, 23770, 488, 88, "Output",ExpressionUUID->"0ba9985c-b919-47f6-b138-a591f990e70e"]
}, Open  ]],
Cell[34378, 783, 697, 20, 28, "Input",ExpressionUUID->"eb02b7a4-ae9c-4135-badd-1705d390fe94"],
Cell[35078, 805, 740, 21, 28, "Input",ExpressionUUID->"00e55aba-9e34-4097-96bd-ceaa077c09d9"],
Cell[35821, 828, 180, 4, 28, "Input",ExpressionUUID->"0b1487b4-0fcf-46cb-9296-365345c68d9d"],
Cell[36004, 834, 970, 23, 28, "Input",ExpressionUUID->"7ece7f7c-8639-454e-b0c8-0a8fd8ffeca9"],
Cell[36977, 859, 529, 9, 28, "Input",ExpressionUUID->"5613d2b4-2158-4c4c-a626-462509b46e34"],
Cell[CellGroupData[{
Cell[37531, 872, 244, 5, 28, "Input",ExpressionUUID->"e4230df7-3188-4c10-8d4c-ba3346c561da"],
Cell[37778, 879, 262, 5, 32, "Output",ExpressionUUID->"f16256a3-579f-41a8-a655-36bcc711ec2c"]
}, Open  ]],
Cell[38055, 887, 654, 17, 28, "Input",ExpressionUUID->"0b581e88-79fe-42f3-9ea4-bb561ebf708c"],
Cell[38712, 906, 236, 6, 28, "Input",ExpressionUUID->"b18074c8-668a-43b3-a8ad-bdd20e6beec2"],
Cell[CellGroupData[{
Cell[38973, 916, 201, 4, 28, "Input",ExpressionUUID->"94fbdf36-c387-4a96-b4fe-38183521b20a"],
Cell[39177, 922, 1084, 24, 89, "Output",ExpressionUUID->"3b706a3b-f634-486a-a510-fe690fa5fff7"]
}, Open  ]],
Cell[40276, 949, 481, 13, 28, "Input",ExpressionUUID->"5c90dbb1-21ca-4b50-8e96-417de0501ccc"],
Cell[40760, 964, 630, 19, 28, "Input",ExpressionUUID->"f3e94b3f-3f5f-44ed-badb-b0a6753520d9"],
Cell[41393, 985, 715, 19, 28, "Input",ExpressionUUID->"7fcf8daf-f7b9-4c6c-be11-1a59ee41379d"],
Cell[42111, 1006, 359, 8, 28, "Input",ExpressionUUID->"c1155305-a8a3-4c5b-96b2-54e1f6137725"],
Cell[42473, 1016, 130, 3, 28, "Input",ExpressionUUID->"1a89a997-1701-4170-9115-7c0c27e196f3"],
Cell[CellGroupData[{
Cell[42628, 1023, 193, 4, 28, "Input",ExpressionUUID->"a7cce2b4-c8c6-419b-8835-1b657bb36c42"],
Cell[42824, 1029, 235, 5, 32, "Output",ExpressionUUID->"ce35a64c-1069-4b96-8736-3b41196a1907"]
}, Open  ]],
Cell[43074, 1037, 515, 14, 28, "Input",ExpressionUUID->"6cae3524-e089-42de-926a-7461e7f286e9"],
Cell[43592, 1053, 165, 4, 28, "Input",ExpressionUUID->"1c5ce8ec-895e-4c4f-86df-418ae9d7d159"],
Cell[CellGroupData[{
Cell[43782, 1061, 207, 4, 28, "Input",ExpressionUUID->"22782abd-ac4a-4a74-8c04-d698aef4f7d6"],
Cell[43992, 1067, 1021, 23, 86, "Output",ExpressionUUID->"76de1fbd-13b7-4ad5-9888-b575753b14d6"]
}, Open  ]],
Cell[CellGroupData[{
Cell[45050, 1095, 201, 4, 28, "Input",ExpressionUUID->"bd8740b8-d4c8-41a2-9cde-6fc6abff5392"],
Cell[45254, 1101, 150, 3, 32, "Output",ExpressionUUID->"78ede896-b3bb-4f31-b127-3fc83759f951"]
}, Open  ]],
Cell[CellGroupData[{
Cell[45441, 1109, 205, 4, 28, "Input",ExpressionUUID->"456e32e7-4e16-480c-8c9a-064c0276520c"],
Cell[45649, 1115, 148, 2, 32, "Output",ExpressionUUID->"7400008d-c1c5-4a64-8778-251fb64e7f69"]
}, Open  ]],
Cell[45812, 1120, 1473, 43, 86, "Input",ExpressionUUID->"7d00feed-50c8-4421-9665-a82869f74e47"],
Cell[47288, 1165, 6286, 142, 808, "Input",ExpressionUUID->"78b77d59-cdac-4882-917f-a3becaa57a67"],
Cell[CellGroupData[{
Cell[53599, 1311, 155, 3, 28, "Input",ExpressionUUID->"f35820d5-420c-4e4c-a500-0cc77212839a"],
Cell[53757, 1316, 5726, 118, 318, "Output",ExpressionUUID->"b3d49f39-7bff-4d6c-9d2e-8c9ea4bdec96"]
}, Open  ]],
Cell[CellGroupData[{
Cell[59520, 1439, 776, 23, 67, "Input",ExpressionUUID->"e356fb9c-cf7f-4fd4-b5e7-fad34a65874e"],
Cell[60299, 1464, 1764, 44, 90, "Output",ExpressionUUID->"2120db12-55fb-4380-9911-e2ef2cf7656e"]
}, Open  ]],
Cell[CellGroupData[{
Cell[62100, 1513, 1763, 47, 143, "Input",ExpressionUUID->"823188af-af98-456c-83a5-773921a33880"],
Cell[63866, 1562, 16170, 320, 225, "Output",ExpressionUUID->"de883bf2-0c5e-46eb-a543-0f12d2859aca"]
}, Open  ]],
Cell[80051, 1885, 814, 17, 200, "Input",ExpressionUUID->"e8ba2985-c2ab-42b7-b169-360c3421ae5b"],
Cell[CellGroupData[{
Cell[80890, 1906, 313, 5, 28, "Input",ExpressionUUID->"220cd69f-a63a-4dc2-a931-39fbd7ad58a2"],
Cell[81206, 1913, 7464, 149, 58, "Output",ExpressionUUID->"f0623bfd-8f7e-49c8-a853-3f863c51677b"]
}, Open  ]],
Cell[CellGroupData[{
Cell[88707, 2067, 254, 4, 28, "Input",ExpressionUUID->"0e3fcae4-2bf8-458e-a855-98a0bb80c5a2"],
Cell[88964, 2073, 1228, 21, 142, "Output",ExpressionUUID->"fd1fd845-7944-4c96-83a6-87efacb72fa3"]
}, Open  ]]
}, Open  ]]
}
]
*)
