# Supplementary material for: Machine-learning a virus assembly fitness landscape
Source: PLoS One. 2021 May 5;16(5):e0250227. doi: 10.1371/journal.pone.0250227 (PMC8099058; doi:10.1371/journal.pone.0250227)
Supplement: S2 File — (IPYNB) [file pone.0250227.s002.ipynb]

# %% [code]
# Load libraries 
import pandas as pd
import numpy as np
import matplotlib.pyplot as plt
%matplotlib inline

# %% [code]
tempset = "proc.data"
names = ['Genome', 'Fitness']
dataset = pd.read_csv(tempset, sep=',', names = names)
print(dataset.head(20))

def split(word):
    return [int(char) for char in str(word)]

tidy_genome = np.zeros((dataset.shape[0], 12))

genome_list = dataset['Genome']

for i in range(len(genome_list)):
    tidy_genome[i,:] = split(genome_list[i])


# %% [code]

    

# %% [code]
from sklearn.model_selection import train_test_split
X_train, X_test, y_train, y_test = train_test_split(
    tidy_genome, dataset['Fitness']*1/2000.0, test_size=0.7, random_state=0)

# %% [code]
print("TRAINING DATA =========")
print("X_train shape: {}".format(X_train.shape))
print("y_train shape: {}".format(y_train.shape))


# %% [code]
print("TESTING DATA =========")
print("X_test shape: {}".format(X_test.shape))
print("y_test shape: {}".format(y_test.shape))

# %% [code]
from keras.models import Sequential
from keras.layers import Dense
import numpy
# fix random seed for reproducibility
numpy.random.seed(7)

# %% [code]
# create model
model = Sequential()
model.add(Dense(20, input_dim=12, activation='linear'))
model.add(Dense(30, activation='sigmoid'))
model.add(Dense(20, activation='linear'))
model.add(Dense(1, activation='sigmoid'))

# %% [code]
# Compile model
model.compile(loss='binary_crossentropy', optimizer='adam', metrics=['accuracy'])

# %% [code]

# Fit the model
model.fit(X_train, y_train, epochs=20, batch_size=10)

# %% [code]
Xnew = np.array([[3,1,1,1,1,1,1,1,1,1,1,3]])
# make a prediction
ynew = model.predict(Xnew)
print(ynew)

predicted_array = np.zeros(len(X_test))

#predicted_array[0] = model.predict(np.array(X_test[0,:]))
print(X_test.shape[0])

y_pred = np.zeros(X_test.shape[0])

for i in range(X_test.shape[0]):
    Xnew = np.array([X_test[i,:]])
    Ynew = model.predict(Xnew)
    y_pred[i] = Ynew
    


# %% [code]
import matplotlib.pyplot as plt
import random
%matplotlib inline
t1 = [0,0.5, 1]

s1 = [0,0.5, 1]

plt.plot(y_pred[0:X_test.shape[0]], y_test[0:X_test.shape[0]], 'r.', t1, t1, s1, s1)

plt.show()

# %% [code]


# %% [code]


# %% [code]


# %% [code]


# %% [code]


# %% [code]
